# Supplementary material for: Composition and Expression of Genes Encoding Carbohydrate-Active Enzymes in the Straw-Degrading Mushroom Volvariella volvacea
Source: PLoS One. 2013 Mar 12;8(3):e58780. doi: 10.1371/journal.pone.0058780 (PMC3595290; doi:10.1371/journal.pone.0058780)
Supplement: Table S1 — The detail of 38 single basidiospores isolates from PY-1. (XLS) [file pone.0058780.s001.xls]

## Sheet: Table S1
Table S1. The detail of 38 single basidiospores isolates from PY-1
Strain number	Mycelial appearance	Growing rate (cm/d)	Strain number	Mycelial appearance	Growing rate (cm/d)	Strain number	Mycelial appearance	Growing rate (cm/d)
PY-1	normal colony	2.65±0.05	PYd13	normal colony	1.46±0.07	PYd26	abnormal colony	0.53±0.07
PYd1	normal colony	2.46±0.05	PYd14	abnormal colony	0.7±0.08	PYd27	abnormal colony	0.36±0.01
PYd2	normal colony	1.54±0.04	PYd15	abnormal colony	0.71±0.05	PYd28	abnormal colony	0.49±0.06
PYd3	normal colony	1.47±0.05	PYd16	abnormal colony	0.52±0.04	PYd29	abnormal colony	0.47±0.02
PYd4	normal colony	1.36±0.17	PYd17	abnormal colony	0.4±0.01	PYd30	abnormal colony	0.42±0.06
PYd5	normal colony	0.92±0.59	PYd18	abnormal colony	1.08±0.11	PYd31	abnormal colony	0.41±0.01
PYd6	normal colony	2.39±0.16	PYd19	abnormal colony	0.39±0.05	PYd32	abnormal colony	0.43±0.04
PYd7	normal colony	1.19±0.16	PYd20	abnormal colony	0.22±0.04	PYd33	abnormal colony	0.53±0.01
PYd8	normal colony	2.48±0.07	PYd21	abnormal colony	0.43±0.01	PYd34	abnormal colony	1.05±0.07
PYd9	normal colony	1.5±0.11	PYd22	abnormal colony	0.48±0.07	PYd35	abnormal colony	0.85±0.02
PYd10	normal colony	1.80±0.19	PYd23	abnormal colony	0.38±0.01	PYd36	abnormal colony	0.33±0.02
PYd11	normal colony	1.99±0.28	PYd24	abnormal colony	0.59±0.05	PYd37	abnormal colony	0.71±0.01
PYd12	normal colony	1.64±0.11	PYd25	abnormal colony	0.61±0.02	PYd38	abnormal colony	0.64±0.03
