# Supplementary material for: Composition and Expression of Genes Encoding Carbohydrate-Active Enzymes in the Straw-Degrading Mushroom Volvariella volvacea
Source: PLoS One. 2013 Mar 12;8(3):e58780. doi: 10.1371/journal.pone.0058780 (PMC3595290; doi:10.1371/journal.pone.0058780)
Supplement: Table S2 — 285 CAZyme genes in V. volvacea . (XLS) [file pone.0058780.s002.xls]

## Sheet: Table S2
SequenceID	CAZy Families	Pfam domains
GME9752_g	CE1	Esterase
GME1095_g	CE10	Abhydrolase_3
GME1330_g	CE10	COesterase/Abhydrolase_3
GME1769_g	CE10	Abhydrolase_3
GME5465_g	CE10	COesterase/Abhydrolase_3
GME5667_g	CE10	Abhydrolase_3
GME6084_g	CE10	Abhydrolase_3
GME646_g	CE10	Abhydrolase_3
GME6783_g	CE10	COesterase/Abhydrolase_3
GME7116_g	CE10	DUF2424/Abhydrolase_3
GME816_g	CE10	Abhydrolase_3
GME887_g	CE10	Abhydrolase_3
GME8956_g	CE10	DUF2424/Abhydrolase_3
GME9593_g	CE10	Abhydrolase_3
GME10598_g	CE14	PIG-L
GME11601_g	CE4	Polysacc_deac_1
GME2997_g	CE4	Polysacc_deac_1
GME3811_g	CE4	Polysacc_deac_1
GME3813_g	CE4	Polysacc_deac_1
GME4228_g	CE4	Polysacc_deac_1
GME4663_g	CE4	Polysacc_deac_1
GME8543_g	CE4	Polysacc_deac_1
GME9610_g	CE5	Cutinase
GME2325_g	CE8	Pectinesterase
GME2326_g	CE8	Pectinesterase
GME10336_g	CE9	Amidohydro_1
GME5282_g	CE9	Amidohydro_1
GME674_g	CE9	Amidohydro_1
GME9750_g	CE9	Urease_gamma/Urease_beta/Urease_alpha/Amidohydro_1
GME9911_g	CE9	Amidohydro_1
GME9937_g	CE9	Amidohydro_1
GME11198_g	GH1	Glyco_hydro_1
GME2495_g	GH1	Glyco_hydro_1
GME6078_g	GH1	Glyco_hydro_1
GME10719_g	GH10	TRAPP/Glyco_hydro_10
GME10725_g	GH10	Glyco_hydro_10
GME10748_g	GH10	Glyco_hydro_10
GME3719_g	GH10	Glyco_hydro_10
GME6438_g	GH10	Glyco_hydro_10
GME6450_g	GH10	Glyco_hydro_10
GME7371_g	GH10	Glyco_hydro_10
GME7372_g	GH10	Glyco_hydro_10
GME7373_g	GH10	Glyco_hydro_10
GME7757_g	GH10	Glyco_hydro_10
GME10866_g	GH10/CBM1	CBM_1/Glyco_hydro_10
GME11895_g	GH10/CBM1	CBM_1/Glyco_hydro_10
GME3164_g	GH10/CBM1	CBM_1/Glyco_hydro_10
GME3170_g	GH10/CBM1	CBM_1/Glyco_hydro_10
GME3718_g	GH10/CBM1	CBM_1/Glyco_hydro_10
GME6451_g	GH10/CBM1	CBM_1/Glyco_hydro_10
GME7332_g	GH10/CBM1	CBM_1/Glyco_hydro_10
GME7370_g	GH10/CBM1	CBM_1/Glyco_hydro_10
GME7374_g	GH10/CBM1	CBM_1/Glyco_hydro_10
GME7758_g	GH10/CBM1	CBM_1/Glyco_hydro_10
GME11048_g	GH109	GFO_IDH_MocA
GME11051_g	GH109	GFO_IDH_MocA
GME11481_g	GH109	GFO_IDH_MocA
GME4238_g	GH109	GFO_IDH_MocA
GME4262_g	GH109	GFO_IDH_MocA
GME518_g	GH109	Aminotran_5/GFO_IDH_MocA
GME5588_g	GH109	GFO_IDH_MocA/ox_reductase_C
GME6077_g	GH109	GFO_IDH_MocA
GME8649_g	GH109	GFO_IDH_MocA
GME8658_g	GH109	GFO_IDH_MocA
GME2441_g	GH12	Glyco_hydro_12
GME647_g	GH12	Glyco_hydro_12
GME10678_g	GH13	Alpha-amylase
GME10698_g	GH13	Alpha-amylase/DUF1966
GME6695_g	GH13	Alpha-amylase
GME7952_g	GH13	Alpha-amylase/Tubulin/Tubulin_C
GME9075_g	GH13	Alpha-amylase
GME10705_g	GH13/CBM20	Alpha-amylase/CBM_20
GME2151_g	GH13/CBM20	Alpha-amylase/Alpha-amylase_C/CBM_20
GME5503_g	GH13/GT5	Alpha-amylase/Glyco_transf_5
GME3575_g	GH15	Glyco_hydro_15
GME7509_g	GH15	Band_7/Glyco_hydro_15
GME2160_g	GH15/CBM20	Glyco_hydro_15/CBM_20
GME11149_g	GH16	Glyco_hydro_16
GME5151_g	GH16	Glyco_hydro_16
GME8349_g	GH17	Glyco_hydro_17
GME1025_g	GH18	Glyco_hydro_18
GME1026_g	GH18	Glyco_hydro_18
GME11581_g	GH18	Glyco_hydro_18
GME4616_g	GH18	PX/Glyco_hydro_18/PAP_assoc
GME4837_g	GH18	Glyco_hydro_18
GME5_g	GH18	Glyco_hydro_18/Glyco_hydro_18
GME7349_g	GH18	Glyco_hydro_18
GME8094_g	GH18	Glyco_hydro_18
GME8385_g	GH18	Glyco_hydro_18
GME8450_g	GH18	Glyco_hydro_18
GME1829_g	GH20	Glyco_hydro_20
GME907_g	GH23	SLT
GME10269_g	GH24/GH104	Phage_lysozyme
GME10414_g	GH25	Glyco_hydro_25
GME10415_g	GH25	Glyco_hydro_25
GME10416_g	GH25	Glyco_hydro_25/DSPc/Abhydrolase_1
GME12050_g	GH27	Melibiase
GME7129_g	GH27	Melibiase
GME4546_g	GH28	Glyco_hydro_28
GME629_g	GH28	Glyco_hydro_28
GME9376_g	GH28	Glyco_hydro_28
GME1087_g	GH3	Glyco_hydro_3/Glyco_hydro_3_C
GME11519_g	GH3	Glyco_hydro_3/Glyco_hydro_3_C
GME3404_g	GH3	Glyco_hydro_3/Glyco_hydro_3_C/Glyco_hydro_3_C
GME3987_g	GH3	Glyco_hydro_3/Glyco_hydro_3_C/PA14/Glyco_hydro_3_C
GME4511_g	GH3	Glyco_hydro_3
GME5039_g	GH3	Glyco_hydro_3/Glyco_hydro_3_C
GME5043_g	GH3	Glyco_hydro_3/Glyco_hydro_3_C
GME7570_g	GH3	Glyco_hydro_3_C
GME7571_g	GH3	Glyco_hydro_3
GME7892_g	GH3	Glyco_hydro_3/Glyco_hydro_3_C/Glyco_hydro_3_C
GME8382_g	GH3	Glyco_hydro_3/Glyco_hydro_3_C/Glyco_hydro_3_C
GME11518_g	GH3/CBM1	CBM_1/Glyco_hydro_3/Glyco_hydro_3_C
GME7496_g	GH30	Glyco_hydro_30
GME7541_g	GH30	Glyco_hydro_30
GME10954_g	GH31	Glyco_hydro_31/Glyco_hydro_31
GME1712_g	GH31	Glyco_hydro_31
GME4100_g	GH31	Glyco_hydro_31/Glyco_hydro_31
GME6164_g	GH31	Glyco_hydro_31
GME6287_g	GH31	Glyco_hydro_31
GME7777_g	GH31	Glyco_hydro_31
GME2340_g	GH35	Glyco_hydro_35/BetaGal_dom2/Mito_carr/Mito_carr/Mito_carr
GME321_g	GH35	Glyco_hydro_35/BetaGal_dom2
GME6632_g	GH35	ICMT/Glyco_hydro_35/BetaGal_dom2
GME8842_g	GH35	Glyco_hydro_35/BetaGal_dom2
GME1850_g	GH37	Trehalase/Trehalase/FMN_dh/FMN_dh
GME7167_g	GH38	Glyco_hydro_38/Alpha-mann_mid/Glyco_hydro_38C
GME10797_g	GH43	Glyco_hydro_43
GME11992_g	GH43	Glyco_hydro_43
GME11993_g	GH43	Glyco_hydro_43
GME11994_g	GH43	Glyco_hydro_43
GME11995_g	GH43	Glyco_hydro_43
GME11996_g	GH43	Glyco_hydro_43
GME1317_g	GH43	Glyco_hydro_43
GME1788_g	GH43	Glyco_hydro_43
GME2361_g	GH43	Glyco_hydro_43
GME4156_g	GH43	Glyco_hydro_43
GME4157_g	GH43	Glyco_hydro_43
GME10340_g	GH43/CBM1	CBM_1/Glyco_hydro_43
GME10357_g	GH47	Glyco_hydro_47
GME11005_g	GH47	Glyco_hydro_47
GME4255_g	GH47	Glyco_hydro_47
GME4261_g	GH47	Glyco_hydro_47
GME6964_g	GH47	Glyco_hydro_47
GME8606_g	GH47	Glyco_hydro_47
GME9140_g	GH47	Glyco_hydro_47
GME5539_g	GH5	Cellulase/DEAD_2/DUF1227
GME8986_g	GH5	Cellulase
GME9840_g	GH5	Cellulase
GME9849_g	GH5	Cellulase
GME1005_g	GH5/CBM1	CBM_1/Cellulase
GME6846_g	GH5/CBM1	CBM_1/Cellulase
GME9323_g	GH51	Alpha-L-AF_C
GME9444_g	GH51	Alpha-L-AF_C
GME9445_g	GH51	Alpha-L-AF_C
GME3642_g	GH53	Glyco_hydro_53
GME11837_g	GH6	Glyco_hydro_6
GME4891_g	GH6	Glyco_hydro_6
GME8624_g	GH6	Glyco_hydro_6
GME5460_g	GH6/CBM1	CBM_1/Glyco_hydro_6/CBM_1/Glyco_hydro_6/
		Aminotran_5/Beta_elim_lyase/RRM_1/RRM_1
GME11834_g	GH61	Glyco_hydro_61
GME1353_g	GH61	Glyco_hydro_61
GME1747_g	GH61	Glyco_hydro_61
GME2900_g	GH61	Glyco_hydro_61
GME2916_g	GH61	Glyco_hydro_61
GME3843_g	GH61	Glyco_hydro_61/Glyco_hydro_61/Steroid_dh
GME3894_g	GH61	Glyco_hydro_61
GME3895_g	GH61	Glyco_hydro_61
GME3896_g	GH61	Glyco_hydro_61/peroxidase/DUF3415
GME3897_g	GH61	Glyco_hydro_61
GME3898_g	GH61	Glyco_hydro_61
GME4278_g	GH61	Glyco_hydro_61
GME4445_g	GH61	Glyco_hydro_61
GME4446_g	GH61	Glyco_hydro_61
GME4447_g	GH61	Glyco_hydro_61
GME4660_g	GH61	Glyco_hydro_61
GME5853_g	GH61	Glyco_hydro_61
GME5854_g	GH61	Glyco_hydro_61
GME6176_g	GH61	Glyco_hydro_61
GME6177_g	GH61	Glyco_hydro_61
GME6178_g	GH61	Glyco_hydro_61
GME6179_g	GH61	Glyco_hydro_61
GME6591_g	GH61	Glyco_hydro_61
GME6592_g	GH61	Glyco_hydro_61
GME919_g	GH61	Glyco_hydro_61
GME9202_g	GH61	Glyco_hydro_61
GME10297_g	GH61/CBM1	Glyco_hydro_61/CBM_1
GME2011_g	GH61/CBM1	Mod_r/Glyco_hydro_61/CBM_1
GME2012_g	GH61/CBM1	Glyco_hydro_61/CBM_1
GME3953_g	GH61/CBM1	Glyco_hydro_61/CBM_1
GME450_g	GH61/CBM1	Glyco_hydro_61/CBM_1
GME7766_g	GH63	Glyco_hydro_63
GME10224_g	GH7	Glyco_hydro_7
GME10230_g	GH7	Glyco_hydro_7
GME10231_g	GH7	Glyco_hydro_7
GME2429_g	GH7	Glyco_hydro_7
GME2431_g	GH7	Glyco_hydro_7
GME448_g	GH7	Glyco_hydro_7
GME10157_g	GH7/CBM1	Glyco_hydro_7/CBM_1
GME10221_g	GH7/CBM1	Glyco_hydro_7/CBM_1
GME2367_g	GH7/CBM1	Glyco_hydro_7/CBM_1
GME3049_g	GH7/CBM1	Glyco_hydro_7/CBM_1
GME4865_g	GH7/CBM1	Glyco_hydro_7/CBM_1
GME1910_g	GH71	Glyco_hydro_71/WSC/WSC
GME2025_g	GH71	Glyco_hydro_71/Glyco_hydro_71
GME11639_g	GH72	Glyco_hydro_72
GME1070_g	GH85	p450/p450/Glyco_hydro_85
GME5772_g	GH85	Glyco_hydro_85
GME5773_g	GH85	Glyco_hydro_85
GME2444_g	GH88	Glyco_hydro_88
GME2953_g	GH88	Glyco_hydro_88
GME7222_g	GH88	Glyco_hydro_88
GME8665_g	GH88	Glyco_hydro_88
GME8777_g	GH88	Glyco_hydro_88
GME8648_g	GH9	Glyco_hydro_9
GME10139_g	GH92	Glyco_hydro_92
GME2437_g	GH92	Glyco_hydro_92
GME2438_g	GH92	Glyco_hydro_92
GME6028_g	GH92	Glyco_hydro_92
GME2354_g	GT15	Glyco_transf_15
GME2750_g	GT15	Glyco_transf_15
GME2760_g	GT15	Glyco_transf_15/DUF2347
GME5175_g	GT15	Glyco_transf_15
GME5523_g	GT15	Glyco_transf_15
GME5524_g	GT15	Glyco_transf_15
GME3123_g	GT2	Glycos_transf_2
GME336_g	GT2	Ran_BP1/Glycos_transf_2
GME1569_g	GT20	Glyco_transf_20/Trehalose_PPase
GME4432_g	GT20	Glyco_transf_20/Trehalose_PPase
GME8168_g	GT20	Ribosomal_L10/Glyco_transf_20
GME4647_g	GT22	Glyco_transf_22
GME5344_g	GT22	Glyco_transf_22
GME9648_g	GT22	Glyco_transf_22
GME11084_g	GT24	UDP-g_GGTase
GME7839_g	GT28	Glyco_tran_28_C
GME9833_g	GT3	Glycogen_syn
GME8462_g	GT32	Gly_transf_sug
GME4453_g	GT35	Phosphorylase
GME4165_g	GT39	PMT/MIR
GME5219_g	GT39	PMT/MIR
GME8857_g	GT39	PMT/MIR
GME11911_g	GT4	PIGA/Glycos_transf_1
GME1849_g	GT4	Glycos_transf_1
GME4049_g	GT4	Glycos_transf_1
GME7851_g	GT4	Glycos_transf_1
GME5544_g	GT48	Glucan_synthase
GME8908_g	GT48	Glucan_synthase
GME5297_g	GT50	Mannosyl_trans
GME1952_g	GT57	Alg6_Alg8
GME8641_g	GT57	Alg6_Alg8
GME7874_g	GT58	ALG3
GME11617_g	GT59	DIE2_ALG10
GME567_g	GT66	STT3/STT3
GME9836_g	GT69	CAP59_mtransfer
GME10001_g	GT76	Mannosyl_trans2
GME11442_g	GT8	Glyco_transf_8
GME6228_g	GT8	Glyco_transf_8/Glyco_transf_8
GME9689_g	GT8	Glyco_transf_8
GME2469_g	GT90	DUF821
GME2472_g	GT90	DUF821
GME2565_g	GT90	DUF821
GME5627_g	GT90	DUF821
GME10687_g	PL1	Pec_lyase_C
GME10701_g	PL1	Pec_lyase_C
GME10731_g	PL1	Pec_lyase_C
GME10732_g	PL1	Pec_lyase_C/Pec_lyase_C
GME4707_g	PL1	Pec_lyase_C
GME6576_g	PL1	Pec_lyase_C
GME8141_g	PL1	Pec_lyase_C
GME8847_g	PL1	Pec_lyase_C
GME8873_g	PL1	Pec_lyase_C
GME2744_g	PL3	Pectate_lyase
GME8110_g	PL3	Maf1/Pectate_lyase
GME8112_g	PL3	Pectate_lyase
GME2745_g	PL3/CBM1	CBM_1/Pectate_lyase
GME2092_g	PL4	RhgB_N
GME7385_g	PL4	RhgB_N
GME11373_g	PL8	Lyase_8_N/Lyase_8
GME7635_g	PL8	Lyase_8_N/Lyase_8
GME7638_g	PL8	Lyase_8_N/Lyase_8
GME7641_g	PL8	Lyase_8_N/Lyase_8
GME8352_g	CBM48/GH13	CBM_48/Alpha-amylase/Alpha-amylase_C
GME11582_g	CBM5/CBM12/GH18	Pkinase/Pkinase_Tyr/Glyco_hydro_18/CBM_5_12
GME3047_g	CBM5/CBM12/GH18	Glyco_hydro_18/CBM_5_12
