# Supplementary material for: Composition and Expression of Genes Encoding Carbohydrate-Active Enzymes in the Straw-Degrading Mushroom Volvariella volvacea
Source: PLoS One. 2013 Mar 12;8(3):e58780. doi: 10.1371/journal.pone.0058780 (PMC3595290; doi:10.1371/journal.pone.0058780)
Supplement: Table S3 — Raw data of the carbohydrate-cleaving families of 8 basidiomycete genomes. (XLS) [file pone.0058780.s003.xls]

## Sheet: Table S3
	V. vol	S. com	C. cin	P. pla	P. chr	C. neo	L. bic	U. may	Target carbohydrate
GH5a*	6	2	1	3	2	0	1	0	Cellulose
GH6	4	1	5	0	1	0	0	0	Cellulose
GH7	11	2	7	0	9	0	0	0	Cellulose
GH12	2	1	1	2	2	0	3	0	Cellulose
GH45	0	1	0	0	0	0	0	3	Cellulose
GH5b*	0	1	5	2	2	0	2	1	hemicellulose
GH10	20	5	5	2	6	0	0	2	hemicellulose
GH11	0	1	6	0	1	0	0	1	hemicellulose
GH26	0	1	0	0	0	0	0	0	hemicellulose
GH62	0	1	3	0	0	0	0	1	hemicellulose
GH93	0	2	0	0	0	0	0	0	hemicellulose
GH115	0	2	1	0	1	1	0	1	hemicellulose
GH28	3	3	3	6	4	1	6	1	pectin
GH88	5	1	1	1	1	0	2	0	pectin
GH105	0	3	0	0	0	1	0	1	pectin
PL1	9	5	1	0	0	0	0	1	pectin
PL3	4	4	2	0	0	0	0	0	pectin
PL4	2	3	2	0	0	1	0	0	pectin
PL9	0	1	0	0	0	0	0	0	pectin
CE8	2	2	0	2	2	0	3	1	pectin
CE12	0	2	1	0	0	0	0	0	pectin
GH43	12	19	4	1	4	0	0	4	pectin + hemicellulose
GH51	3	2	1	2	2	1	0	2	pectin + hemicellulose
GH53	1	1	1	1	1	0	0	0	pectin + hemicellulose
GH61	31	22	33	2	15	1	8	0	plant cell wall (uncertain target)
GH13	9	13	9	6	9	11	8	6	starch
GH15	3	3	4	2	2	2	2	1	starch
GH32	0	1	0	0	0	1	0	2	sucrose/inulin
GH74	0	1	1	0	4	0	0	0	Xyloglucan
