# Supplementary material for: Composition and Expression of Genes Encoding Carbohydrate-Active Enzymes in the Straw-Degrading Mushroom Volvariella volvacea
Source: PLoS One. 2013 Mar 12;8(3):e58780. doi: 10.1371/journal.pone.0058780 (PMC3595290; doi:10.1371/journal.pone.0058780)
Supplement: Table S5 — Differentially expressed genes between H1521 and PYd21. (XLS) [file pone.0058780.s005.xls]

## Sheet: Table S5
Table S5. Differentially expressed genes between H1521 and PYd21
Up-regulated genes (549)
Gene	RawIntensity-PYd21	RawIntensity-H1521	TPM-PYd21	TPM-H1521	log2 Ratio(H1521/PYd21)	P-Value	FDR	Pathway	GO Component	GO Function	GO Process	blast nr
GME3812_g	0	18729	0.01	3284.76	18.3254	4.4409e-16	5.76777e-15	-	-	-	-	gi|115433160|ref|XP_001216717.1|/9.82282e-13/predicted protein [Aspergillus terreus NIH2624]
GME7345_g	0	13615	0.01	2387.85	17.8654	4.4409e-16	5.75902e-15	-	-	-	-	gi|296413844|ref|XP_002836618.1|/2.74612e-124/hypothetical protein [Tuber melanosporum Mel28]
GME7340_g	0	3598	0.01	631.03	15.9454	4.4409e-16	5.49232e-15	-	-	-	-	gi|170112350|ref|XP_001887377.1|/3.38045e-53/predicted protein [Laccaria bicolor S238N-H82]
GME4430_g	0	1763	0.01	309.2	14.9163	4.4409e-16	5.77655e-15	-	-	-	-	-
GME1416_g	0	1196	0.01	209.76	14.3565	4.4409e-16	5.63922e-15	-	-	-	-	-
GME2797_g	0	1065	0.01	186.78	14.1891	4.4409e-16	5.4217e-15	-	-	-	-	gi|238581582|ref|XP_002389657.1|/1.01603e-21/hypothetical protein MPER_11184 [Moniliophthora perniciosa FA553]
GME1292_g	0	641	0.01	112.42	13.4566	4.4409e-16	5.58939e-15	-	-	-	-	gi|336370977|gb|EGN99317.1|/1.12706e-158/hypothetical protein SERLA73DRAFT_123102 [Serpula lacrymans var. lacrymans S7.3]
GME8874_g	0	559	0.01	98.04	13.2592	4.4409e-16	5.64761e-15	ko00260//Glycine, serine and threonine metabolism	-	GO:0016614//oxidoreductase activity, acting on CH-OH group of donors;GO:0050662//coenzyme binding	GO:0044281//small molecule metabolic process	gi|238597896|ref|XP_002394458.1|/2.45156e-30/hypothetical protein MPER_05651 [Moniliophthora perniciosa FA553]
GME2976_g	0	405	0.01	71.03	12.7942	4.4409e-16	5.66447e-15	ko02020//Two-component system;ko01100//Metabolic pathways;ko00591//Linoleic acid metabolism;ko00051//Fructose and mannose metabolism;ko00362//Benzoate degradation;ko00363//Bisphenol degradation;ko01110//Biosynthesis of secondary metabolites;ko00903//Limonene and pinene degradation;ko00650//Butanoate metabolism;ko00626//Naphthalene degradation;ko00625//Chloroalkane and chloroalkene degradation;ko0…	-	-	-	gi|336375497|gb|EGO03833.1|/1.34043e-104/hypothetical protein SERLA73DRAFT_175487 [Serpula lacrymans var. lacrymans S7.3]
GME7343_g	0	352	0.01	61.74	12.592	4.4409e-16	5.71565e-15	-	-	-	-	gi|170087548|ref|XP_001874997.1|/3.99462e-50/predicted protein [Laccaria bicolor S238N-H82]
GME10609_g	0	319	0.01	55.95	12.4499	4.4409e-16	5.42946e-15	-	-	-	-	-
GME3686_g	5	24442	0.84	4286.73	12.3172	3.06804e-05	0.000108122	ko01100//Metabolic pathways;ko00624//Polycyclic aromatic hydrocarbon degradation;ko00340//Histidine metabolism;ko00623//Toluene degradation;ko00627//Aminobenzoate degradation;ko00361//Chlorocyclohexane and chlorobenzene degradation;ko00363//Bisphenol degradation;ko00903//Limonene and pinene degradation;ko00626//Naphthalene degradation;ko01120//Microbial metabolism in diverse environments;ko01100/…	-	-	-	gi|392973385|gb|AFM94294.1|/0/FAD binding domain-containing protein [Volvariella volvacea]
GME11100_g	0	279	0.01	48.93	12.2565	4.4409e-16	5.45286e-15	-	-	-	-	gi|392586388|gb|EIW75725.1|/7.15612e-46/NAD(P)-binding protein [Coniophora puteana RWD-64-598 SS2]
GME8877_g	0	265	0.01	46.48	12.1824	4.4409e-16	5.43724e-15	ko00260//Glycine, serine and threonine metabolism	-	-	-	gi|170106181|ref|XP_001884302.1|/4.28472e-175/predicted protein [Laccaria bicolor S238N-H82]
GME8956_g	0	263	0.01	46.13	12.1715	4.4409e-16	5.55665e-15	-	-	-	-	gi|170095874|ref|XP_001879157.1|/9.18913e-63/predicted protein [Laccaria bicolor S238N-H82]
GME5974_g	0	239	0.01	41.92	12.0334	4.4409e-16	5.50826e-15	-	-	-	-	gi|392567484|gb|EIW60659.1|/1.52796e-56/hypothetical protein TRAVEDRAFT_165630 [Trametes versicolor FP-101664 SS1]
GME6299_g	0	221	0.01	38.76	11.9204	4.4409e-16	5.82979e-15	-	-	-	-	gi|392592491|gb|EIW81817.1|/8.93029e-39/hypothetical protein CONPUDRAFT_72203 [Coniophora puteana RWD-64-598 SS2]
GME5717_g	2	7085	0.34	1242.59	11.8355	0.000119985	0.000374367	-	-	-	-	gi|296413844|ref|XP_002836618.1|/5.81247e-119/hypothetical protein [Tuber melanosporum Mel28]
GME6251_g	2	6633	0.34	1163.32	11.7404	0.000119985	0.000375051	-	-	-	-	gi|145251519|ref|XP_001397273.1|/5.63213e-08/phosphoglycerate mutase family protein [Aspergillus niger CBS 513.88]
GME3755_g	0	190	0.01	33.32	11.7022	4.4409e-16	5.44504e-15	-	-	-	-	-
GME9934_g	0	186	0.01	32.62	11.6715	4.4409e-16	5.78536e-15	-	-	-	-	gi|170097766|ref|XP_001880102.1|/8.64629e-105/predicted protein [Laccaria bicolor S238N-H82]
GME11946_g	0	183	0.01	32.1	11.6484	4.4409e-16	5.83876e-15	-	-	-	-	gi|302687468|ref|XP_003033414.1|/1.81337e-14/hypothetical protein SCHCODRAFT_108264 [Schizophyllum commune H4-8]
GME3682_g	0	182	0.01	31.92	11.6402	4.4409e-16	5.5648e-15	ko00260//Glycine, serine and threonine metabolism	-	-	-	gi|389742037|gb|EIM83224.1|/0/aryl-alcohol oxidase-like protein [Stereum hirsutum FP-91666 SS1]
GME2808_g	0	175	0.01	30.69	11.5836	4.4409e-16	5.51627e-15	-	-	-	-	gi|336363180|gb|EGN91607.1|/3.34587e-49/hypothetical protein SERLA73DRAFT_192210 [Serpula lacrymans var. lacrymans S7.3]
GME1418_g	0	153	0.01	26.83	11.3896	4.4409e-16	5.69849e-15	-	-	-	-	gi|170109101|ref|XP_001885758.1|/3.9981e-39/predicted protein [Laccaria bicolor S238N-H82]
GME2169_g	0	153	0.01	26.83	11.3896	4.4409e-16	5.54043e-15	-	-	GO:0003824//catalytic activity	-	gi|302674449|ref|XP_003026909.1|/8.93354e-130/hypothetical protein SCHCODRAFT_70977 [Schizophyllum commune H4-8]
GME3772_g	0	151	0.01	26.48	11.3707	4.4409e-16	5.6059e-15	-	-	-	GO:0051704	gi|37529673|gb|AAQ92757.1|/1.55437e-91/volvatoxin A2 precursor [Volvariella volvacea]
GME652_g	0	149	0.01	26.13	11.3515	4.4409e-16	5.67293e-15	-	-	-	-	gi|336373948|gb|EGO02286.1|/1.56374e-81/hypothetical protein SERLA73DRAFT_104682 [Serpula lacrymans var. lacrymans S7.3]
GME7346_g	0	145	0.01	25.43	11.3123	4.4409e-16	5.46858e-15	-	-	-	-	gi|296413844|ref|XP_002836618.1|/3.35553e-114/hypothetical protein [Tuber melanosporum Mel28]
GME8981_g	0	133	0.01	23.33	11.188	4.4409e-16	5.65603e-15	-	-	-	-	gi|336390120|gb|EGO31263.1|/1.29958e-13/hypothetical protein SERLADRAFT_432916 [Serpula lacrymans var. lacrymans S7.9]
GME2755_g	0	127	0.01	22.27	11.1209	4.4409e-16	5.50028e-15	-	-	-	-	-
GME10892_g	0	126	0.01	22.1	11.1098	4.4409e-16	5.5243e-15	-	-	-	-	gi|170103400|ref|XP_001882915.1|/7.16564e-26/predicted protein [Laccaria bicolor S238N-H82]
GME11821_g	0	118	0.01	20.7	11.0154	4.4409e-16	5.73292e-15	-	-	-	-	gi|393216144|gb|EJD01635.1|/2.27213e-30/hypothetical protein FOMMEDRAFT_158789 [Fomitiporia mediterranea MF3/22]
GME5181_g	0	116	0.01	20.34	10.9901	4.4409e-16	5.48438e-15	-	-	-	-	gi|170113414|ref|XP_001887907.1|/7.26488e-23/predicted protein [Laccaria bicolor S238N-H82]
GME5286_g	0	114	0.01	19.99	10.9651	4.4409e-16	5.47647e-15	-	-	-	-	-
GME3790_g	0	113	0.01	19.82	10.9527	4.4409e-16	5.68143e-15	-	-	-	-	gi|367048783|ref|XP_003654771.1|/1.43422e-14/hypothetical protein THITE_2117974 [Thielavia terrestris NRRL 8126]
GME7789_g	0	109	0.01	19.12	10.9009	4.4409e-16	5.74159e-15	-	-	-	-	gi|395330047|gb|EJF62431.1|/2.16482e-28/hypothetical protein DICSQDRAFT_135398 [Dichomitus squalens LYAD-421 SS1]
GME11673_g	0	104	0.01	18.24	10.8329	4.4409e-16	5.80305e-15	ko02010//ABC transporters;ko00250//Alanine, aspartate and glutamate metabolism;ko00230//Purine metabolism;ko01100//Metabolic pathways;ko00190//Oxidative phosphorylation;ko00400//Phenylalanine, tyrosine and tryptophan biosynthesis;ko01110//Biosynthesis of secondary metabolites	-	GO:0016838//carbon-oxygen lyase activity, acting on phosphates	GO:0008652//cellular amino acid biosynthetic process	gi|169844406|ref|XP_001828924.1|/1.34494e-158/chorismate synthase [Coprinopsis cinerea okayama7||130]
GME9087_g	0	82	0.01	14.38	10.4898	4.4409e-16	5.61419e-15	-	-	-	-	gi|299752644|ref|XP_001841141.2|/1.44896e-14/HNWD1 [Coprinopsis cinerea okayama7||130]
GME11949_g	0	79	0.01	13.86	10.4367	4.4409e-16	5.72427e-15	-	-	-	-	gi|302687468|ref|XP_003033414.1|/7.60574e-29/hypothetical protein SCHCODRAFT_108264 [Schizophyllum commune H4-8]
GME477_g	0	79	0.01	13.86	10.4367	4.4409e-16	5.63085e-15	-	-	-	-	gi|393218629|gb|EJD04117.1|/8.43226e-74/RTA1-domain-containing protein [Fomitiporia mediterranea MF3/22]
GME1765_g	0	74	0.01	12.98	10.3421	4.4409e-16	5.46071e-15	-	GO:0044424//intracellular part	GO:0046914//transition metal ion binding;GO:0032559	-	gi|302688201|ref|XP_003033780.1|/1.08471e-122/hypothetical protein SCHCODRAFT_52262 [Schizophyllum commune H4-8]
GME664_g	0	70	0.01	12.28	10.2621	4.4409e-16	5.53235e-15	-	-	-	-	gi|299751338|ref|XP_002911625.1|/4.75584e-38/hypothetical protein CC1G_14158 [Coprinopsis cinerea okayama7||130]
GME6779_g	0	70	0.01	12.28	10.2621	4.4409e-16	5.41397e-15	-	-	-	-	gi|170096676|ref|XP_001879558.1|/1.45006e-11/predicted protein [Laccaria bicolor S238N-H82]
GME5021_g	0	68	0.01	11.93	10.2204	4.4409e-16	5.82085e-15	-	-	-	-	gi|170108854|ref|XP_001885635.1|/2.92104e-76/predicted protein [Laccaria bicolor S238N-H82]
GME6800_g	0	68	0.01	11.93	10.2204	4.4409e-16	5.75029e-15	-	-	-	-	gi|170100533|ref|XP_001881484.1|/1.47718e-23/predicted protein [Laccaria bicolor S238N-H82]
GME4137_g	0	60	0.01	10.52	10.0389	4.4409e-16	5.68994e-15	-	-	-	-	gi|393244468|gb|EJD51980.1|/3.36758e-62/hypothetical protein AURDEDRAFT_181547 [Auricularia delicata TFB-10046 SS5]
GME6786_g	0	59	0.01	10.35	10.0154	4.4409e-16	5.59763e-15	-	-	-	-	-
GME185_g	0	58	0.01	10.17	9.9901	4.4409e-16	5.79419e-15	-	-	-	-	-
GME6498_g	0	57	0.01	10	9.96578	4.4409e-16	5.57297e-15	-	-	-	-	-
GME4999_g	0	56	0.01	9.82	9.93958	4.4409e-16	5.81193e-15	ko02020//Two-component system;ko01100//Metabolic pathways;ko00790//Folate biosynthesis;ko00627//Aminobenzoate degradation;ko01120//Microbial metabolism in diverse environments;ko04120//Ubiquitin mediated proteolysis	-	-	-	gi|170107207|ref|XP_001884814.1|/5.24939e-24/predicted protein [Laccaria bicolor S238N-H82]
GME7141_g	0	56	0.01	9.82	9.93958	4.4409e-16	5.62251e-15	-	-	-	-	gi|302679116|ref|XP_003029240.1|/1.17149e-20/hypothetical protein SCHCODRAFT_236443 [Schizophyllum commune H4-8]
GME6477_g	0	55	0.01	9.65	9.91439	4.4409e-16	5.58117e-15	-	-	-	-	gi|390598606|gb|EIN08004.1|/1.91351e-06/hypothetical protein PUNSTDRAFT_135521 [Punctularia strigosozonata HHB-11173 SS5]
GME9819_g	0	53	0.01	9.3	9.86109	4.4409e-16	5.70706e-15	-	-	-	-	gi|336363180|gb|EGN91607.1|/1.84616e-53/hypothetical protein SERLA73DRAFT_192210 [Serpula lacrymans var. lacrymans S7.3]
GME7509_g	0	53	0.01	9.3	9.86109	4.4409e-16	5.54853e-15	ko01100//Metabolic pathways;ko00500//Starch and sucrose metabolism	-	GO:0016787//hydrolase activity	GO:0005975//carbohydrate metabolic process	gi|370988681|dbj|BAL43555.1|/1.69717e-117/glycoside hydrolase family 15 protein [Tricholoma matsutake]
GME5103_g	0	50	0.01	8.77	9.77643	6.66134e-16	8.07487e-15	-	-	-	-	gi|170097003|ref|XP_001879721.1|/5.93951e-06/predicted protein [Laccaria bicolor S238N-H82]
GME9389_g	0	49	0.01	8.59	9.74651	8.88178e-16	1.07057e-14	-	-	-	-	-
GME7378_g	14	11320	2.35	1985.34	9.72251	1.88039e-07	8.97757e-07	-	-	-	-	gi|296413844|ref|XP_002836618.1|/5.35718e-112/hypothetical protein [Tuber melanosporum Mel28]
GME10280_g	0	48	0.01	8.42	9.71768	1.55431e-15	1.85778e-14	-	-	GO:0005488//binding	GO:0008152//metabolic process	gi|299754848|ref|XP_002912039.1|/1.00816e-85/D-lactaldehyde dehydrogenase [Coprinopsis cinerea okayama7||130]
GME7535_g	0	48	0.01	8.42	9.71768	1.55431e-15	1.85519e-14	-	-	-	-	-
GME3596_g	0	48	0.01	8.42	9.71768	1.55431e-15	1.8526e-14	-	-	-	-	gi|302679018|ref|XP_003029191.1|/4.88164e-07/hypothetical protein SCHCODRAFT_111111 [Schizophyllum commune H4-8]
GME3684_g	0	45	0.01	7.89	9.62388	1.08802e-14	1.24308e-13	ko01100//Metabolic pathways;ko00071//Fatty acid metabolism;ko01110//Biosynthesis of secondary metabolites;ko00626//Naphthalene degradation;ko00010//Glycolysis / Gluconeogenesis;ko00625//Chloroalkane and chloroalkene degradation;ko00980//Metabolism of xenobiotics by cytochrome P450;ko00830//Retinol metabolism;ko00982//Drug metabolism - cytochrome P450;ko00350//Tyrosine metabolism;ko01120//Microbia…	-	GO:0003824//catalytic activity;GO:0046914//transition metal ion binding	GO:0008152//metabolic process	gi|242207353|ref|XP_002469530.1|/2.40869e-51/predicted protein [Postia placenta Mad-698-R]
GME2776_g	0	44	0.01	7.72	9.59246	2.17604e-14	2.40264e-13	ko02020//Two-component system;ko01100//Metabolic pathways;ko00591//Linoleic acid metabolism;ko00051//Fructose and mannose metabolism;ko00362//Benzoate degradation;ko00363//Bisphenol degradation;ko01110//Biosynthesis of secondary metabolites;ko00903//Limonene and pinene degradation;ko00650//Butanoate metabolism;ko00626//Naphthalene degradation;ko00625//Chloroalkane and chloroalkene degradation;ko0…	-	-	-	gi|336370538|gb|EGN98878.1|/4.67337e-108/hypothetical protein SERLA73DRAFT_181580 [Serpula lacrymans var. lacrymans S7.3]
GME10881_g	0	43	0.01	7.54	9.55842	4.41868e-14	4.66198e-13	-	-	-	-	gi|170109101|ref|XP_001885758.1|/1.01962e-59/predicted protein [Laccaria bicolor S238N-H82]
GME2465_g	0	42	0.01	7.37	9.52552	8.9928e-14	8.97809e-13	ko00300//Lysine biosynthesis;ko01100//Metabolic pathways;ko00310//Lysine degradation;ko01110//Biosynthesis of secondary metabolites	-	-	-	gi|170114334|ref|XP_001888364.1|/0/predicted protein [Laccaria bicolor S238N-H82]
GME4641_g	0	41	0.01	7.19	9.48985	1.83631e-13	1.65017e-12	-	-	-	-	gi|238584129|ref|XP_002390464.1|/1.04859e-27/hypothetical protein MPER_10249 [Moniliophthora perniciosa FA553]
GME2046_g	0	41	0.01	7.19	9.48985	1.83631e-13	1.64843e-12	-	-	-	-	gi|390596443|gb|EIN05845.1|/1.13308e-06/hypothetical protein PUNSTDRAFT_145751 [Punctularia strigosozonata HHB-11173 SS5]
GME7495_g	0	41	0.01	7.19	9.48985	1.83631e-13	1.6467e-12	ko00930//Caprolactam degradation;ko01120//Microbial metabolism in diverse environments;ko00982//Drug metabolism - cytochrome P450;ko01120//Microbial metabolism in diverse environments;ko00680//Methane metabolism	-	-	-	gi|336371787|gb|EGO00127.1|/0/hypothetical protein SERLA73DRAFT_107112 [Serpula lacrymans var. lacrymans S7.3]
GME10343_g	5	3276	0.84	574.56	9.41785	3.06804e-05	0.000108077	-	-	-	-	gi|170115339|ref|XP_001888864.1|/2.05562e-80/predicted protein [Laccaria bicolor S238N-H82]
GME4417_g	21	6600	3.53	1157.53	8.35717	2.60858e-09	1.49316e-08	-	-	-	-	gi|115433160|ref|XP_001216717.1|/4.23845e-13/predicted protein [Aspergillus terreus NIH2624]
GME7379_g	66	15165	11.09	2659.7	7.90586	0	0	-	-	-	-	gi|296413844|ref|XP_002836618.1|/6.11771e-124/hypothetical protein [Tuber melanosporum Mel28]
GME5630_g	7	1474	1.18	258.52	7.77535	1.07441e-05	4.05741e-05	-	-	-	-	-
GME7327_g	4	822	0.67	144.17	7.74939	4.99274e-05	0.000169317	-	-	-	-	gi|242816918|ref|XP_002486846.1|/8.46457e-108/conserved hypothetical protein [Talaromyces stipitatus ATCC 10500]
GME10337_g	2	404	0.34	70.86	7.70329	0.000119985	0.000375188	-	-	-	-	gi|342870301|gb|EGU73548.1|/1.09354e-12/hypothetical protein FOXB_15928 [Fusarium oxysporum Fo5176]
GME7347_g	5	970	0.84	170.12	7.66195	3.06804e-05	0.000107855	-	-	-	-	gi|170112350|ref|XP_001887377.1|/1.07261e-64/predicted protein [Laccaria bicolor S238N-H82]
GME3683_g	10	1920	1.68	336.74	7.64703	1.99106e-06	8.39862e-06	ko03450//Non-homologous end-joining;ko03440//Homologous recombination	-	-	-	gi|302692378|ref|XP_003035868.1|/9.77282e-57/hypothetical protein SCHCODRAFT_44593 [Schizophyllum commune H4-8]
GME5141_g	2	362	0.34	63.49	7.54485	0.000119985	0.000373957	-	-	-	-	gi|336377807|gb|EGO18967.1|/3.51942e-11/hypothetical protein SERLADRAFT_443513 [Serpula lacrymans var. lacrymans S7.9]
GME10458_g	10	1598	1.68	280.26	7.38216	1.99106e-06	8.41107e-06	-	-	-	-	gi|37529673|gb|AAQ92757.1|/1.29878e-38/volvatoxin A2 precursor [Volvariella volvacea]
GME6932_g	9	1408	1.51	246.94	7.35347	3.52988e-06	1.42969e-05	-	-	-	-	gi|393229702|gb|EJD37320.1|/4.90153e-23/hypothetical protein AURDEDRAFT_173594 [Auricularia delicata TFB-10046 SS5]
GME6476_g	133	19009	22.35	3333.87	7.22078	1.09468e-13	1.07038e-12	ko01100//Metabolic pathways;ko00240//Pyrimidine metabolism	-	GO:0003824//catalytic activity	GO:0008152//metabolic process	gi|302691530|ref|XP_003035444.1|/6.86621e-89/hypothetical protein SCHCODRAFT_51754 [Schizophyllum commune H4-8]
GME1902_g	6	815	1.01	142.94	7.14491	1.83417e-05	6.65314e-05	ko01100//Metabolic pathways;ko04122//Sulfur relay system;ko00730//Thiamine metabolism;ko00400//Phenylalanine, tyrosine and tryptophan biosynthesis;ko01110//Biosynthesis of secondary metabolites	-	GO:0016765//transferase activity, transferring alkyl or aryl (other than methyl) groups	GO:0008652//cellular amino acid biosynthetic process	gi|170089315|ref|XP_001875880.1|/1.89404e-144/predicted protein [Laccaria bicolor S238N-H82]
GME1192_g	2	273	0.34	47.88	7.13774	0.000119985	0.000375601	ko02020//Two-component system;ko01100//Metabolic pathways;ko00591//Linoleic acid metabolism;ko00051//Fructose and mannose metabolism;ko00362//Benzoate degradation;ko00363//Bisphenol degradation;ko01110//Biosynthesis of secondary metabolites;ko00903//Limonene and pinene degradation;ko00650//Butanoate metabolism;ko00626//Naphthalene degradation;ko00625//Chloroalkane and chloroalkene degradation;ko0…	-	-	-	gi|390594932|gb|EIN04340.1|/1.3683e-103/NAD(P)-binding protein [Punctularia strigosozonata HHB-11173 SS5]
GME3727_g	21	2577	3.53	451.96	7.00038	2.60858e-09	1.49617e-08	-	-	-	-	gi|170100865|ref|XP_001881650.1|/6.3896e-88/predicted protein [Laccaria bicolor S238N-H82]
GME352_g	2	227	0.34	39.81	6.87145	0.000119985	0.000373821	-	-	-	-	gi|170103218|ref|XP_001882824.1|/2.79179e-19/predicted protein [Laccaria bicolor S238N-H82]
GME502_g	9	938	1.51	164.51	6.76748	3.52988e-06	1.42833e-05	ko01100//Metabolic pathways;ko04916//Melanogenesis;ko00740//Riboflavin metabolism;ko01110//Biosynthesis of secondary metabolites;ko00350//Tyrosine metabolism	-	GO:0046872//metal ion binding;GO:0004497//monooxygenase activity	GO:0008152//metabolic process	gi|52313414|dbj|BAD51402.1|/2.03977e-91/photo-regulated tyrosinase [Polyporus arcularius]
GME3377_g	3	305	0.5	53.49	6.7412	7.82754e-05	0.000255809	ko00624//Polycyclic aromatic hydrocarbon degradation;ko01100//Metabolic pathways;ko00627//Aminobenzoate degradation;ko00363//Bisphenol degradation;ko01110//Biosynthesis of secondary metabolites;ko00903//Limonene and pinene degradation;ko00945//Stilbenoid, diarylheptanoid and gingerol biosynthesis;ko01120//Microbial metabolism in diverse environments;ko01100//Metabolic pathways;ko00360//Phenylalan…	-	GO:0016491//oxidoreductase activity;GO:0005506//iron ion binding	-	gi|403414158|emb|CCM00858.1|/2.65496e-168/predicted protein [Fibroporia radiculosa]
GME10002_g	4	382	0.67	67	6.64386	4.99274e-05	0.000168715	ko04146//Peroxisome;ko00250//Alanine, aspartate and glutamate metabolism;ko04146//Peroxisome;ko01100//Metabolic pathways;ko00311//Penicillin and cephalosporin biosynthesis;ko00472//D-Arginine and D-ornithine metabolism;ko00330//Arginine and proline metabolism;ko00260//Glycine, serine and threonine metabolism	-	GO:0016491//oxidoreductase activity	-	gi|389750252|gb|EIM91423.1|/6.59011e-113/FAD dependent oxidoreductase [Stereum hirsutum FP-91666 SS1]
GME3681_g	16	1385	2.69	242.91	6.49667	5.6159e-08	2.83147e-07	ko01100//Metabolic pathways;ko00240//Pyrimidine metabolism;ko01100//Metabolic pathways;ko00564//Glycerophospholipid metabolism;ko00565//Ether lipid metabolism	-	GO:0003824//catalytic activity	GO:0008152//metabolic process	gi|302691530|ref|XP_003035444.1|/4.35399e-101/hypothetical protein SCHCODRAFT_51754 [Schizophyllum commune H4-8]
GME1570_g	2	171	0.34	29.99	6.4628	0.000119985	0.000373684	-	-	-	-	-
GME3378_g	2	165	0.34	28.94	6.41139	0.000119985	0.00037423	ko00624//Polycyclic aromatic hydrocarbon degradation;ko01100//Metabolic pathways;ko00627//Aminobenzoate degradation;ko00363//Bisphenol degradation;ko01110//Biosynthesis of secondary metabolites;ko00903//Limonene and pinene degradation;ko00945//Stilbenoid, diarylheptanoid and gingerol biosynthesis;ko01120//Microbial metabolism in diverse environments;ko01100//Metabolic pathways;ko00360//Phenylalan…	-	GO:0046872//metal ion binding	-	gi|403414158|emb|CCM00858.1|/3.60432e-169/predicted protein [Fibroporia radiculosa]
GME5693_g	2	161	0.34	28.24	6.37606	0.000119985	0.00037629	-	-	-	-	gi|302675653|ref|XP_003027510.1|/4.55654e-118/hypothetical protein SCHCODRAFT_17476 [Schizophyllum commune H4-8]
GME5253_g	6	444	1.01	77.87	6.26864	1.83417e-05	6.67581e-05	-	-	-	-	gi|390604702|gb|EIN14093.1|/4.48827e-28/hypothetical protein PUNSTDRAFT_41419 [Punctularia strigosozonata HHB-11173 SS5]
GME10401_g	4	268	0.67	47	6.13236	4.99274e-05	0.000168648	-	-	-	-	gi|170115339|ref|XP_001888864.1|/1.64709e-80/predicted protein [Laccaria bicolor S238N-H82]
GME6495_g	3	195	0.5	34.2	6.09592	7.82754e-05	0.000255126	-	-	-	-	gi|353238747|emb|CCA70684.1|/8.06221e-27/hypothetical protein PIIN_04618 [Piriformospora indica DSM 11827]
GME3426_g	3	191	0.5	33.5	6.06609	7.82754e-05	0.000256299	ko02020//Two-component system;ko01100//Metabolic pathways;ko00591//Linoleic acid metabolism;ko00051//Fructose and mannose metabolism;ko00362//Benzoate degradation;ko00363//Bisphenol degradation;ko01110//Biosynthesis of secondary metabolites;ko00903//Limonene and pinene degradation;ko00650//Butanoate metabolism;ko00626//Naphthalene degradation;ko00625//Chloroalkane and chloroalkene degradation;ko0…	-	-	-	gi|403412537|emb|CCL99237.1|/9.69948e-122/predicted protein [Fibroporia radiculosa]
GME6264_g	8	511	1.34	89.62	6.06352	6.19628e-06	2.42128e-05	-	-	-	-	gi|299746057|ref|XP_001837702.2|/9.22558e-137/hypothetical protein CC1G_06908 [Coprinopsis cinerea okayama7||130]
GME3357_g	9	575	1.51	100.85	6.06152	3.52988e-06	1.42766e-05	ko01100//Metabolic pathways;ko00480//Glutathione metabolism	-	-	-	gi|296417837|ref|XP_002838557.1|/3.54435e-123/hypothetical protein [Tuber melanosporum Mel28]
GME2777_g	6	378	1.01	66.3	6.03658	1.83417e-05	6.67297e-05	ko02020//Two-component system;ko01100//Metabolic pathways;ko00591//Linoleic acid metabolism;ko00051//Fructose and mannose metabolism;ko00362//Benzoate degradation;ko00363//Bisphenol degradation;ko01110//Biosynthesis of secondary metabolites;ko00903//Limonene and pinene degradation;ko00650//Butanoate metabolism;ko00626//Naphthalene degradation;ko00625//Chloroalkane and chloroalkene degradation;ko0…	-	-	-	gi|336370538|gb|EGN98878.1|/1.56312e-103/hypothetical protein SERLA73DRAFT_181580 [Serpula lacrymans var. lacrymans S7.3]
GME7313_g	3	166	0.5	29.11	5.86344	7.82754e-05	0.000256201	ko03015//mRNA surveillance pathway;ko03013//RNA transport	-	-	-	gi|299740199|ref|XP_001838971.2|/3.68823e-148/RNA helicase [Coprinopsis cinerea okayama7||130]
GME2317_g	25	1313	4.2	230.28	5.77686	2.1851e-10	1.3751e-09	-	-	GO:0005488//binding	-	gi|170088763|ref|XP_001875604.1|/6.68839e-68/predicted protein [Laccaria bicolor S238N-H82]
GME9245_g	3	151	0.5	26.48	5.72683	7.82754e-05	0.000255321	-	-	-	-	gi|170097037|ref|XP_001879738.1|/5.90746e-27/predicted protein [Laccaria bicolor S238N-H82]
GME10025_g	2	94	0.34	16.49	5.59991	0.000119985	0.000375738	-	-	-	-	gi|299755170|ref|XP_001828478.2|/2.32437e-32/NWD2 [Coprinopsis cinerea okayama7||130]
GME2874_g	7	324	1.18	56.82	5.58954	1.07441e-05	4.05203e-05	-	-	-	-	gi|170095447|ref|XP_001878944.1|/3.5225e-104/predicted protein [Laccaria bicolor S238N-H82]
GME6302_g	2	90	0.34	15.78	5.53642	0.000119985	0.00037464	-	-	-	-	gi|170095043|ref|XP_001878742.1|/9.21405e-50/clampless1 Clp1 protein [Laccaria bicolor S238N-H82]
GME6423_g	13	571	2.18	100.14	5.52155	3.42012e-07	1.58162e-06	-	-	-	-	-
GME443_g	2	86	0.34	15.08	5.47096	0.000119985	0.000376152	-	-	-	-	gi|170103344|ref|XP_001882887.1|/2.63129e-25/predicted protein [Laccaria bicolor S238N-H82]
GME7338_g	199	8294	33.44	1454.63	5.44293	3.68594e-14	3.95233e-13	-	-	-	-	gi|170087550|ref|XP_001874998.1|/8.53277e-70/predicted protein [Laccaria bicolor S238N-H82]
GME2845_g	27	1096	4.54	192.22	5.40392	6.3377e-11	4.1282e-10	-	-	-	-	gi|336378442|gb|EGO19600.1|/2.665e-55/hypothetical protein SERLADRAFT_402103 [Serpula lacrymans var. lacrymans S7.9]
GME5910_g	2	81	0.34	14.21	5.38523	0.000119985	0.000374503	-	-	-	-	-
GME5492_g	5	199	0.84	34.9	5.37669	3.06804e-05	0.00010781	-	-	-	-	gi|170087316|ref|XP_001874881.1|/3.3531e-90/predicted protein [Laccaria bicolor S238N-H82]
GME8214_g	4	158	0.67	27.71	5.3701	4.99274e-05	0.000169183	-	-	-	-	gi|170093261|ref|XP_001877852.1|/1.421e-138/predicted protein [Laccaria bicolor S238N-H82]
GME7584_g	2	74	0.34	12.98	5.25461	0.000119985	0.000374777	-	-	-	-	gi|390598736|gb|EIN08133.1|/3.46675e-08/hypothetical protein PUNSTDRAFT_120611 [Punctularia strigosozonata HHB-11173 SS5]
GME399_g	2	72	0.34	12.63	5.21518	0.000119985	0.000373412	ko03060//Protein export	-	-	-	gi|170100661|ref|XP_001881548.1|/2.25427e-61/predicted protein [Laccaria bicolor S238N-H82]
GME2914_g	42	1480	7.06	259.57	5.20031	1.22347e-13	1.16824e-12	ko00750//Vitamin B6 metabolism;ko01100//Metabolic pathways;ko00350//Tyrosine metabolism;ko01120//Microbial metabolism in diverse environments;ko00680//Methane metabolism;ko00260//Glycine, serine and threonine metabolism;ko00624//Polycyclic aromatic hydrocarbon degradation;ko00361//Chlorocyclohexane and chlorobenzene degradation;ko01120//Microbial metabolism in diverse environments;ko00640//Propan…	-	-	-	gi|389747731|gb|EIM88909.1|/3.4009e-73/NAD-P-binding protein [Stereum hirsutum FP-91666 SS1]
GME803_g	6	210	1.01	36.83	5.18845	1.83417e-05	6.66446e-05	-	-	-	-	gi|169847440|ref|XP_001830431.1|/2.10911e-107/hypothetical protein CC1G_07346 [Coprinopsis cinerea okayama7||130]
GME11722_g	25	867	4.2	152.06	5.17811	2.1851e-10	1.37713e-09	-	-	-	-	gi|169844410|ref|XP_001828926.1|/1.41729e-90/hypothetical protein CC1G_03720 [Coprinopsis cinerea okayama7||130]
GME9507_g	5	163	0.84	28.59	5.08898	3.06804e-05	0.000107722	ko05200//Pathways in cancer;ko04011//MAPK signaling pathway - yeast;ko05216//Thyroid cancer;ko03013//RNA transport	-	-	-	gi|169845181|ref|XP_001829310.1|/8.51284e-133/hypothetical protein CC1G_00489 [Coprinopsis cinerea okayama7||130]
GME3275_g	2	65	0.34	11.4	5.06736	0.000119985	0.000375326	-	-	-	-	gi|403419263|emb|CCM05963.1|/9.03787e-92/predicted protein [Fibroporia radiculosa]
GME3962_g	13	411	2.18	72.08	5.0472	3.42012e-07	1.58077e-06	-	-	GO:0003824//catalytic activity	-	gi|170110740|ref|XP_001886575.1|/1.31821e-125/predicted protein [Laccaria bicolor S238N-H82]
GME1290_g	2	63	0.34	11.05	5.02237	0.000119985	0.000375876	ko01051//Biosynthesis of ansamycins;ko01100//Metabolic pathways;ko00030//Pentose phosphate pathway;ko01110//Biosynthesis of secondary metabolites;ko00710//Carbon fixation in photosynthetic organisms;ko05132//Salmonella infection;ko01120//Microbial metabolism in diverse environments;ko03018//RNA degradation	-	GO:0016744	-	gi|336370960|gb|EGN99300.1|/0/hypothetical protein SERLA73DRAFT_182228 [Serpula lacrymans var. lacrymans S7.3]
GME913_g	2	63	0.34	11.05	5.02237	0.000119985	0.000374914	ko03430//Mismatch repair;ko03410//Base excision repair;ko03030//DNA replication;ko03420//Nucleotide excision repair	-	-	GO:0009987//cellular process	gi|299751567|ref|XP_001830349.2|/2.52735e-132/DNA ligase [Coprinopsis cinerea okayama7||130]
GME617_g	24	728	4.03	127.68	4.98561	4.0635e-10	2.49115e-09	-	-	-	-	-
GME8904_g	16	485	2.69	85.06	4.9828	5.6159e-08	2.83482e-07	ko01100//Metabolic pathways;ko00790//Folate biosynthesis	-	-	-	gi|393216441|gb|EJD01931.1|/2.3173e-110/thaumatin-like protein [Fomitiporia mediterranea MF3/22]
GME1438_g	8	225	1.34	39.46	4.88009	6.19628e-06	2.41796e-05	ko01100//Metabolic pathways;ko00624//Polycyclic aromatic hydrocarbon degradation;ko00340//Histidine metabolism;ko00623//Toluene degradation;ko00627//Aminobenzoate degradation;ko00361//Chlorocyclohexane and chlorobenzene degradation;ko00363//Bisphenol degradation;ko00903//Limonene and pinene degradation;ko00626//Naphthalene degradation;ko01120//Microbial metabolism in diverse environments;ko00643/…	-	-	-	gi|389748885|gb|EIM90062.1|/0/MFS general substrate transporter [Stereum hirsutum FP-91666 SS1]
GME7550_g	3	83	0.5	14.56	4.86394	7.82754e-05	0.000256103	ko04146//Peroxisome;ko00250//Alanine, aspartate and glutamate metabolism;ko04146//Peroxisome;ko01100//Metabolic pathways;ko00311//Penicillin and cephalosporin biosynthesis;ko00472//D-Arginine and D-ornithine metabolism;ko00330//Arginine and proline metabolism;ko00260//Glycine, serine and threonine metabolism	-	GO:0016491//oxidoreductase activity	-	gi|389750252|gb|EIM91423.1|/1.34618e-113/FAD dependent oxidoreductase [Stereum hirsutum FP-91666 SS1]
GME7494_g	3	83	0.5	14.56	4.86394	7.82754e-05	0.000255712	-	-	-	-	gi|336371787|gb|EGO00127.1|/0/hypothetical protein SERLA73DRAFT_107112 [Serpula lacrymans var. lacrymans S7.3]
GME3337_g	25	688	4.2	120.66	4.84441	2.1851e-10	1.37409e-09	ko00624//Polycyclic aromatic hydrocarbon degradation;ko01100//Metabolic pathways;ko00627//Aminobenzoate degradation;ko00363//Bisphenol degradation;ko01110//Biosynthesis of secondary metabolites;ko00903//Limonene and pinene degradation;ko00945//Stilbenoid, diarylheptanoid and gingerol biosynthesis;ko01120//Microbial metabolism in diverse environments;ko01100//Metabolic pathways;ko00360//Phenylalan…	-	GO:0016491//oxidoreductase activity;GO:0005506//iron ion binding	GO:0008152//metabolic process	gi|403414158|emb|CCM00858.1|/0/predicted protein [Fibroporia radiculosa]
GME5631_g	7	188	1.18	32.97	4.8043	1.07441e-05	4.06099e-05	-	-	-	-	gi|336377807|gb|EGO18967.1|/1.28296e-30/hypothetical protein SERLADRAFT_443513 [Serpula lacrymans var. lacrymans S7.9]
GME10079_g	23	593	3.86	104	4.75184	7.55618e-10	4.50315e-09	ko03460//Fanconi anemia pathway;ko04146//Peroxisome	-	-	GO:0006810//transport	gi|169848347|ref|XP_001830881.1|/0/hypothetical protein CC1G_02332 [Coprinopsis cinerea okayama7||130]
GME2463_g	2	51	0.34	8.94	4.71667	0.000119985	0.000374093	-	-	-	-	-
GME8777_g	35	866	5.88	151.88	4.69097	6.36158e-13	5.07146e-12	-	-	-	-	gi|390600901|gb|EIN10295.1|/9.95646e-88/Six-hairpin glycosidase [Punctularia strigosozonata HHB-11173 SS5]
GME3243_g	493	12148	82.84	2130.56	4.68476	5.24248e-13	4.25069e-12	-	GO:0031224//intrinsic to membrane	-	-	gi|169856913|ref|XP_001835110.1|/1.57825e-74/Gpr1 family protein [Coprinopsis cinerea okayama7||130]
GME7813_g	6	147	1.01	25.78	4.67383	1.83417e-05	6.66162e-05	ko00980//Metabolism of xenobiotics by cytochrome P450	-	-	-	gi|393215311|gb|EJD00802.1|/1.80795e-144/Aldo/keto reductase [Fomitiporia mediterranea MF3/22]
GME6798_g	8	193	1.34	33.85	4.65885	6.19628e-06	2.42017e-05	-	-	-	-	gi|170100865|ref|XP_001881650.1|/1.43301e-151/predicted protein [Laccaria bicolor S238N-H82]
GME2213_g	3	70	0.5	12.28	4.61824	7.82754e-05	0.000256005	-	-	-	-	gi|170092034|ref|XP_001877239.1|/4.78608e-15/predicted protein [Laccaria bicolor S238N-H82]
GME6083_g	8	186	1.34	32.62	4.60545	6.19628e-06	2.4235e-05	-	-	-	-	gi|170097423|ref|XP_001879931.1|/3.86389e-26/predicted protein [Laccaria bicolor S238N-H82]
GME1353_g	6	139	1.01	24.38	4.59327	1.83417e-05	6.65597e-05	ko01100//Metabolic pathways;ko00520//Amino sugar and nucleotide sugar metabolism;ko00500//Starch and sucrose metabolism;ko01110//Biosynthesis of secondary metabolites	-	-	-	gi|390601737|gb|EIN11131.1|/1.3493e-105/hypothetical protein PUNSTDRAFT_142953 [Punctularia strigosozonata HHB-11173 SS5]
GME10831_g	2	46	0.34	8.07	4.56896	0.000119985	0.000373548	-	-	-	-	gi|170095489|ref|XP_001878965.1|/6.86409e-160/predicted protein [Laccaria bicolor S238N-H82]
GME3116_g	4	89	0.67	15.61	4.54217	4.99274e-05	0.000168581	ko03320//PPAR signaling pathway;ko01040//Biosynthesis of unsaturated fatty acids	GO:0016020//membrane	GO:0016717//oxidoreductase activity, acting on paired donors, with oxidation of a pair of donors resulting in the reduction of molecular oxygen to two molecules of water;GO:0005506//iron ion binding	GO:0006629//lipid metabolic process	gi|170096722|ref|XP_001879581.1|/3.77869e-151/delta 9-fatty acid desaturase protein [Laccaria bicolor S238N-H82]
GME4881_g	13	289	2.18	50.69	4.5393	3.42012e-07	1.57991e-06	ko00624//Polycyclic aromatic hydrocarbon degradation;ko01100//Metabolic pathways;ko00627//Aminobenzoate degradation;ko00363//Bisphenol degradation;ko01110//Biosynthesis of secondary metabolites;ko00903//Limonene and pinene degradation;ko00945//Stilbenoid, diarylheptanoid and gingerol biosynthesis;ko01120//Microbial metabolism in diverse environments	-	GO:0016491//oxidoreductase activity;GO:0005506//iron ion binding	-	gi|170109003|ref|XP_001885709.1|/0/predicted protein [Laccaria bicolor S238N-H82]
GME7165_g	4	87	0.67	15.26	4.50945	4.99274e-05	0.000168915	-	-	-	-	-
GME11481_g	2	44	0.34	7.72	4.50499	0.000119985	0.000376014	ko01100//Metabolic pathways;ko00562//Inositol phosphate metabolism;ko00521//Streptomycin biosynthesis;ko01120//Microbial metabolism in diverse environments;ko01110//Biosynthesis of secondary metabolites	-	GO:0003824//catalytic activity	-	gi|170085311|ref|XP_001873879.1|/0/predicted protein [Laccaria bicolor S238N-H82]
GME7337_g	2	44	0.34	7.72	4.50499	0.000119985	0.000375463	-	-	-	-	gi|170087548|ref|XP_001874997.1|/2.95112e-70/predicted protein [Laccaria bicolor S238N-H82]
GME4382_g	3	64	0.5	11.22	4.488	7.82754e-05	0.000255224	ko01100//Metabolic pathways;ko00500//Starch and sucrose metabolism	-	GO:0043167//ion binding;GO:0004133//glycogen debranching enzyme activity	GO:0005977//glycogen metabolic process	gi|302686968|ref|XP_003033164.1|/0/glycoside hydrolase family 13 protein [Schizophyllum commune H4-8]
GME8105_g	17	364	2.86	63.84	4.48037	3.05386e-08	1.59525e-07	ko03440//Homologous recombination	-	-	-	gi|392563966|gb|EIW57144.1|/3.60604e-47/P-loop containing nucleoside triphosphate hydrolase protein [Trametes versicolor FP-101664 SS1]
GME7183_g	19	402	3.19	70.5	4.46599	8.96054e-09	4.88684e-08	-	-	-	-	-
GME5044_g	16	337	2.69	59.1	4.45748	5.6159e-08	2.83315e-07	-	-	-	-	gi|170086922|ref|XP_001874684.1|/4.72495e-22/predicted protein [Laccaria bicolor S238N-H82]
GME1406_g	5	103	0.84	18.06	4.42626	3.06804e-05	0.000107766	-	-	-	-	-
GME534_g	4	82	0.67	14.38	4.42376	4.99274e-05	0.00016925	-	-	-	-	gi|392590027|gb|EIW79357.1|/9.48874e-15/hypothetical protein CONPUDRAFT_138491 [Coniophora puteana RWD-64-598 SS2]
GME4565_g	2	41	0.34	7.19	4.40239	0.000119985	0.000373005	-	-	-	-	gi|336365509|gb|EGN93859.1|/7.25481e-91/hypothetical protein SERLA73DRAFT_188970 [Serpula lacrymans var. lacrymans S7.3]
GME3675_g	5	101	0.84	17.71	4.39803	3.06804e-05	0.000107988	ko01100//Metabolic pathways;ko00240//Pyrimidine metabolism	-	-	-	gi|170084103|ref|XP_001873275.1|/1.9049e-76/predicted protein [Laccaria bicolor S238N-H82]
GME5307_g	23	459	3.86	80.5	4.38232	7.55618e-10	4.49374e-09	-	-	-	-	gi|170098386|ref|XP_001880412.1|/9.8806e-19/predicted protein [Laccaria bicolor S238N-H82]
GME10873_g	4	79	0.67	13.86	4.37062	4.99274e-05	0.000168515	-	-	-	-	gi|170109101|ref|XP_001885758.1|/4.20836e-50/predicted protein [Laccaria bicolor S238N-H82]
GME3768_g	11	218	1.85	38.23	4.36911	1.11396e-06	4.86207e-06	-	-	-	-	gi|37529673|gb|AAQ92757.1|/2.89337e-38/volvatoxin A2 precursor [Volvariella volvacea]
GME11050_g	2	40	0.34	7.02	4.36786	0.000119985	0.000373277	-	-	-	-	gi|170108854|ref|XP_001885635.1|/8.21154e-74/predicted protein [Laccaria bicolor S238N-H82]
GME7783_g	9	176	1.51	30.87	4.35359	3.52988e-06	1.43376e-05	ko02020//Two-component system;ko01100//Metabolic pathways;ko00591//Linoleic acid metabolism;ko00051//Fructose and mannose metabolism;ko00362//Benzoate degradation;ko00363//Bisphenol degradation;ko01110//Biosynthesis of secondary metabolites;ko00903//Limonene and pinene degradation;ko00650//Butanoate metabolism;ko00626//Naphthalene degradation;ko00625//Chloroalkane and chloroalkene degradation;ko0…	-	GO:0003824//catalytic activity	GO:0008152//metabolic process	gi|170093992|ref|XP_001878217.1|/1.03129e-127/predicted protein [Laccaria bicolor S238N-H82]
GME6287_g	9	175	1.51	30.69	4.34515	3.52988e-06	1.43513e-05	-	-	-	-	gi|115397511|ref|XP_001214347.1|/0/predicted protein [Aspergillus terreus NIH2624]
GME11082_g	11	211	1.85	37.01	4.32232	1.11396e-06	4.85711e-06	-	-	-	-	gi|299746420|ref|XP_002911048.1|/4.01905e-25/other/AgaK1 protein kinase [Coprinopsis cinerea okayama7||130]
GME4746_g	10	187	1.68	32.8	4.28716	1.99106e-06	8.4194e-06	ko04111//Cell cycle - yeast	-	-	-	gi|392585201|gb|EIW74541.1|/8.30502e-28/hypothetical protein CONPUDRAFT_85725 [Coniophora puteana RWD-64-598 SS2]
GME4627_g	4	74	0.67	12.98	4.27599	4.99274e-05	0.000168781	ko05166//HTLV-I infection;ko05166//HTLV-I infection	GO:0043231//intracellular membrane-bounded organelle	GO:0003676//nucleic acid binding	-	gi|169863899|ref|XP_001838565.1|/8.38043e-87/hypothetical protein CC1G_11894 [Coprinopsis cinerea okayama7||130]
GME6749_g	19	345	3.19	60.51	4.24555	8.96054e-09	4.89621e-08	-	-	-	-	gi|170087794|ref|XP_001875120.1|/6.002e-19/predicted protein [Laccaria bicolor S238N-H82]
GME6294_g	16	286	2.69	50.16	4.22086	5.6159e-08	2.82814e-07	-	-	-	-	-
GME9584_g	209	3717	35.12	651.9	4.21429	1.77858e-13	1.60844e-12	ko01100//Metabolic pathways;ko00030//Pentose phosphate pathway;ko00480//Glutathione metabolism;ko00280//Valine, leucine and isoleucine degradation;ko02020//Two-component system;ko01100//Metabolic pathways;ko00591//Linoleic acid metabolism;ko00051//Fructose and mannose metabolism;ko00362//Benzoate degradation;ko00363//Bisphenol degradation;ko01110//Biosynthesis of secondary metabolites;ko00903//Li…	-	GO:0016491//oxidoreductase activity	GO:0008152//metabolic process	gi|389751548|gb|EIM92621.1|/2.02303e-104/NAD-P-binding protein [Stereum hirsutum FP-91666 SS1]
GME6061_g	31	547	5.21	95.93	4.20263	5.61262e-12	4.02733e-11	ko03018//RNA degradation	-	-	-	gi|392586338|gb|EIW75675.1|/1.9693e-38/hypothetical protein CONPUDRAFT_77306 [Coniophora puteana RWD-64-598 SS2]
GME11101_g	126	2190	21.17	384.09	4.18135	9.85878e-14	9.75152e-13	-	-	-	-	gi|336368838|gb|EGN97180.1|/3.08767e-70/hypothetical protein SERLA73DRAFT_183827 [Serpula lacrymans var. lacrymans S7.3]
GME1464_g	10	172	1.68	30.17	4.16658	1.99106e-06	8.42774e-06	ko00910//Nitrogen metabolism	-	-	-	gi|170112352|ref|XP_001887378.1|/6.51107e-81/predicted protein [Laccaria bicolor S238N-H82]
GME5967_g	21	359	3.53	62.96	4.1567	2.60858e-09	1.49216e-08	ko00300//Lysine biosynthesis;ko01100//Metabolic pathways;ko00310//Lysine degradation;ko01110//Biosynthesis of secondary metabolites	-	-	-	gi|392590551|gb|EIW79880.1|/0/acetyl-CoA synthetase-like protein [Coniophora puteana RWD-64-598 SS2]
GME2109_g	6	102	1.01	17.89	4.14673	1.83417e-05	6.6475e-05	-	-	-	-	gi|169858091|ref|XP_001835692.1|/2.80584e-121/DUF1714 domain-containing protein [Coprinopsis cinerea okayama7||130]
GME9343_g	16	268	2.69	47	4.12698	5.6159e-08	2.83649e-07	-	-	-	-	gi|170109992|ref|XP_001886202.1|/1.09418e-25/predicted protein [Laccaria bicolor S238N-H82]
GME2809_g	4	66	0.67	11.58	4.11133	4.99274e-05	0.000169049	-	-	-	-	gi|336378442|gb|EGO19600.1|/7.01975e-60/hypothetical protein SERLADRAFT_402103 [Serpula lacrymans var. lacrymans S7.9]
GME11676_g	17	278	2.86	48.76	4.09161	3.05386e-08	1.58845e-07	-	-	-	-	gi|403414735|emb|CCM01435.1|/1.83047e-20/predicted protein [Fibroporia radiculosa]
GME405_g	27	441	4.54	77.34	4.09045	6.3377e-11	4.13135e-10	-	-	-	-	-
GME3330_g	6	97	1.01	17.01	4.07396	1.83417e-05	6.66729e-05	-	-	-	-	-
GME8173_g	7	113	1.18	19.82	4.0701	1.07441e-05	4.05561e-05	ko00624//Polycyclic aromatic hydrocarbon degradation;ko01100//Metabolic pathways;ko00627//Aminobenzoate degradation;ko00363//Bisphenol degradation;ko01110//Biosynthesis of secondary metabolites;ko00903//Limonene and pinene degradation;ko00945//Stilbenoid, diarylheptanoid and gingerol biosynthesis;ko01120//Microbial metabolism in diverse environments;ko01100//Metabolic pathways;ko00627//Aminobenzo…	-	-	-	gi|336383561|gb|EGO24710.1|/1.92905e-141/hypothetical protein SERLADRAFT_349023 [Serpula lacrymans var. lacrymans S7.9]
GME708_g	23	364	3.86	63.84	4.04779	7.55618e-10	4.50001e-09	-	-	-	-	gi|336372343|gb|EGO00682.1|/4.68555e-19/hypothetical protein SERLA73DRAFT_71676 [Serpula lacrymans var. lacrymans S7.3]
GME4595_g	3	47	0.5	8.24	4.04264	7.82754e-05	0.000255614	-	-	-	-	-
GME1533_g	24	371	4.03	65.07	4.01314	4.0635e-10	2.48403e-09	ko03013//RNA transport;ko03430//Mismatch repair;ko01100//Metabolic pathways;ko03440//Homologous recombination;ko01040//Biosynthesis of unsaturated fatty acids;ko00061//Fatty acid biosynthesis;ko01110//Biosynthesis of secondary metabolites;ko00640//Propanoate metabolism;ko00620//Pyruvate metabolism;ko03410//Base excision repair;ko01120//Microbial metabolism in diverse environments;ko00040//Pentose…	-	-	-	gi|390594932|gb|EIN04340.1|/3.72623e-101/NAD(P)-binding protein [Punctularia strigosozonata HHB-11173 SS5]
GME8429_g	3	46	0.5	8.07	4.01257	7.82754e-05	0.000255907	ko03050//Proteasome;ko05169//Epstein-Barr virus infection	-	-	-	gi|336364660|gb|EGN93015.1|/1.944e-158/hypothetical protein SERLA73DRAFT_190147 [Serpula lacrymans var. lacrymans S7.3]
GME4515_g	56	842	9.41	147.67	3.97204	2.13162e-14	2.36582e-13	-	-	-	-	gi|336378442|gb|EGO19600.1|/5.77702e-64/hypothetical protein SERLADRAFT_402103 [Serpula lacrymans var. lacrymans S7.9]
GME4135_g	8	119	1.34	20.87	3.96113	6.19628e-06	2.42461e-05	-	-	-	-	gi|302686244|ref|XP_003032802.1|/2.62618e-10/expressed protein [Schizophyllum commune H4-8]
GME8706_g	3	44	0.5	7.72	3.9486	7.82754e-05	0.000255516	-	-	GO:0004672//protein kinase activity;GO:0032559	GO:0006464//cellular protein modification process	gi|336373381|gb|EGO01719.1|/0/hypothetical protein SERLA73DRAFT_48914 [Serpula lacrymans var. lacrymans S7.3]
GME3672_g	3	44	0.5	7.72	3.9486	7.82754e-05	0.000255419	-	-	-	-	gi|390595957|gb|EIN05360.1|/3.9572e-122/acetyl-CoA synthetase-like protein [Punctularia strigosozonata HHB-11173 SS5]
GME4885_g	13	189	2.18	33.15	3.92661	3.42012e-07	1.58591e-06	ko00624//Polycyclic aromatic hydrocarbon degradation;ko01100//Metabolic pathways;ko00627//Aminobenzoate degradation;ko00363//Bisphenol degradation;ko01110//Biosynthesis of secondary metabolites;ko00903//Limonene and pinene degradation;ko00945//Stilbenoid, diarylheptanoid and gingerol biosynthesis;ko01120//Microbial metabolism in diverse environments;ko01100//Metabolic pathways;ko00360//Phenylalan…	-	GO:0046872//metal ion binding	-	gi|390596975|gb|EIN06375.1|/2.87744e-154/cytochrome P450 [Punctularia strigosozonata HHB-11173 SS5]
GME11677_g	48	684	8.07	119.96	3.89384	1.06359e-13	1.04477e-12	-	-	-	-	gi|392572049|gb|EIW65221.1|/2.11276e-31/hypothetical protein TRAVEDRAFT_68765 [Trametes versicolor FP-101664 SS1]
GME4892_g	4	56	0.67	9.82	3.87349	4.99274e-05	0.000169116	-	-	-	-	gi|169600301|ref|XP_001793573.1|/2.50579e-37/hypothetical protein SNOG_02981 [Phaeosphaeria nodorum SN15]
GME5546_g	4	56	0.67	9.82	3.87349	4.99274e-05	0.000168448	ko05200//Pathways in cancer;ko04011//MAPK signaling pathway - yeast;ko05216//Thyroid cancer;ko03013//RNA transport	-	-	-	gi|85074861|ref|XP_965798.1|/2.63548e-44/hypothetical protein NCU00658 [Neurospora crassa OR74A]
GME3919_g	10	139	1.68	24.38	3.85916	1.99106e-06	8.43191e-06	-	-	-	-	gi|336364231|gb|EGN92592.1|/9.87657e-96/hypothetical protein SERLA73DRAFT_79412 [Serpula lacrymans var. lacrymans S7.3]
GME4124_g	6	83	1.01	14.56	3.84958	1.83417e-05	6.67013e-05	-	-	-	-	gi|299755179|ref|XP_001828482.2|/9.75811e-44/NWD2 [Coprinopsis cinerea okayama7||130]
GME2025_g	7	97	1.18	17.01	3.84952	1.07441e-05	4.04489e-05	-	-	-	-	gi|170089275|ref|XP_001875860.1|/1.92809e-159/glycoside hydrolase family 71 protein [Laccaria bicolor S238N-H82]
GME6699_g	9	124	1.51	21.75	3.84839	3.52988e-06	1.43104e-05	ko01100//Metabolic pathways;ko00624//Polycyclic aromatic hydrocarbon degradation;ko00626//Naphthalene degradation;ko00621//Dioxin degradation;ko01120//Microbial metabolism in diverse environments	-	-	-	gi|170101094|ref|XP_001881764.1|/1.0019e-117/predicted protein [Laccaria bicolor S238N-H82]
GME8223_g	15	205	2.52	35.95	3.8345	1.0295e-07	5.05927e-07	-	-	-	-	gi|336365481|gb|EGN93831.1|/8.3176e-99/hypothetical protein SERLA73DRAFT_78206 [Serpula lacrymans var. lacrymans S7.3]
GME28_g	9	122	1.51	21.4	3.82499	3.52988e-06	1.43308e-05	-	-	-	-	gi|83776425|dbj|BAE66544.1|/2.29245e-08/unnamed protein product [Aspergillus oryzae RIB40]
GME6448_g	90	1219	15.12	213.79	3.82166	0	0	ko00260//Glycine, serine and threonine metabolism	-	GO:0016491//oxidoreductase activity;GO:0050662//coenzyme binding	GO:0044281//small molecule metabolic process	gi|336363523|gb|EGN91908.1|/0/hypothetical protein SERLA73DRAFT_117989 [Serpula lacrymans var. lacrymans S7.3]
GME7368_g	17	228	2.86	39.99	3.80555	3.05386e-08	1.5933e-07	-	-	-	-	-
GME2319_g	16	213	2.69	37.36	3.79582	5.6159e-08	2.8298e-07	ko02020//Two-component system;ko01100//Metabolic pathways;ko00460//Cyanoamino acid metabolism;ko00940//Phenylpropanoid biosynthesis;ko00500//Starch and sucrose metabolism;ko02030//Bacterial chemotaxis;ko01110//Biosynthesis of secondary metabolites	-	-	-	gi|384497752|gb|EIE88243.1|/1.18316e-49/hypothetical protein RO3G_12954 [Rhizopus delemar RA 99-880]
GME6510_g	10	131	1.68	22.98	3.77385	1.99106e-06	8.40692e-06	-	-	-	-	-
GME1957_g	88	1152	14.79	202.04	3.77195	3.77476e-15	4.40698e-14	ko01100//Metabolic pathways;ko00400//Phenylalanine, tyrosine and tryptophan biosynthesis;ko01110//Biosynthesis of secondary metabolites	-	GO:0016866//intramolecular transferase activity	GO:0008652//cellular amino acid biosynthetic process;GO:0043648//dicarboxylic acid metabolic process	gi|336369875|gb|EGN98216.1|/2.11869e-130/hypothetical protein SERLA73DRAFT_91475 [Serpula lacrymans var. lacrymans S7.3]
GME7283_g	4	52	0.67	9.12	3.7668	4.99274e-05	0.000168848	ko00624//Polycyclic aromatic hydrocarbon degradation;ko01100//Metabolic pathways;ko00627//Aminobenzoate degradation;ko00363//Bisphenol degradation;ko01110//Biosynthesis of secondary metabolites;ko00903//Limonene and pinene degradation;ko00945//Stilbenoid, diarylheptanoid and gingerol biosynthesis;ko01120//Microbial metabolism in diverse environments;ko01100//Metabolic pathways;ko00360//Phenylalan…	-	GO:0016491//oxidoreductase activity;GO:0005506//iron ion binding	-	gi|170103023|ref|XP_001882727.1|/3.46386e-170/predicted protein [Laccaria bicolor S238N-H82]
GME4100_g	23	298	3.86	52.26	3.75903	7.55618e-10	4.50944e-09	ko01100//Metabolic pathways;ko00052//Galactose metabolism;ko00740//Riboflavin metabolism;ko00500//Starch and sucrose metabolism	-	GO:0003824//catalytic activity	-	gi|389741170|gb|EIM82359.1|/0/alpha-glucosidase [Stereum hirsutum FP-91666 SS1]
GME6701_g	9	116	1.51	20.34	3.7517	3.52988e-06	1.42901e-05	-	-	GO:0046872//metal ion binding	GO:0006351//transcription, DNA-dependent	gi|170107492|ref|XP_001884956.1|/3.46155e-160/predicted protein [Laccaria bicolor S238N-H82]
GME878_g	75	967	12.6	169.6	3.75064	0	0	ko00051//Fructose and mannose metabolism;ko00750//Vitamin B6 metabolism;ko01100//Metabolic pathways	-	GO:0042578//phosphoric ester hydrolase activity	GO:0006796//phosphate-containing compound metabolic process	gi|170093101|ref|XP_001877772.1|/1.06349e-85/predicted protein [Laccaria bicolor S238N-H82]
GME723_g	56	718	9.41	125.93	3.74228	2.13162e-14	2.37507e-13	-	-	-	-	gi|403413457|emb|CCM00157.1|/5.53165e-17/predicted protein [Fibroporia radiculosa]
GME2003_g	6	76	1.01	13.33	3.72225	1.83417e-05	6.65032e-05	ko01100//Metabolic pathways;ko00860//Porphyrin and chlorophyll metabolism;ko01110//Biosynthesis of secondary metabolites	-	-	-	gi|390603059|gb|EIN12451.1|/7.93651e-105/NAD(P)-binding protein [Punctularia strigosozonata HHB-11173 SS5]
GME90_g	5	62	0.84	10.87	3.69382	3.06804e-05	0.000107943	-	-	-	-	-
GME10054_g	6	74	1.01	12.98	3.68386	1.83417e-05	6.65879e-05	-	-	-	-	gi|170113984|ref|XP_001888190.1|/1.22785e-31/predicted protein [Laccaria bicolor S238N-H82]
GME2074_g	8	98	1.34	17.19	3.68126	6.19628e-06	2.41686e-05	-	GO:0016020//membrane	-	GO:0006810//transport	gi|386649505|gb|AFJ15558.1|/2.92789e-91/putative aquaporin 4 [Laccaria bicolor]
GME9514_g	142	1734	23.86	304.12	3.67197	2.62234e-13	2.25231e-12	ko04070//Phosphatidylinositol signaling system;ko00562//Inositol phosphate metabolism;ko04810//Regulation of actin cytoskeleton;ko04145//Phagosome	-	GO:0005488//binding	GO:0044237//cellular metabolic process;GO:0044238//primary metabolic process	gi|170084449|ref|XP_001873448.1|/0/predicted protein [Laccaria bicolor S238N-H82]
GME10098_g	7	85	1.18	14.91	3.65942	1.07441e-05	4.0592e-05	-	-	-	-	gi|395333200|gb|EJF65578.1|/7.65132e-64/hypothetical protein DICSQDRAFT_124697 [Dichomitus squalens LYAD-421 SS1]
GME6925_g	10	120	1.68	21.05	3.64729	1.99106e-06	8.43609e-06	-	-	-	-	gi|299754900|ref|XP_001828269.2|/6.27882e-24/hypothetical protein CC1G_02850 [Coprinopsis cinerea okayama7||130]
GME4114_g	26	302	4.37	52.97	3.59947	1.17612e-10	7.55156e-10	-	-	-	-	gi|169865143|ref|XP_001839175.1|/3.94067e-08/hypothetical protein CC1G_07890 [Coprinopsis cinerea okayama7||130]
GME4095_g	4	46	0.67	8.07	3.59034	4.99274e-05	0.000169385	-	-	-	-	gi|393244468|gb|EJD51980.1|/1.24489e-55/hypothetical protein AURDEDRAFT_181547 [Auricularia delicata TFB-10046 SS5]
GME5814_g	4	46	0.67	8.07	3.59034	4.99274e-05	0.000168982	-	-	-	-	-
GME11092_g	10	115	1.68	20.17	3.58568	1.99106e-06	8.40276e-06	-	-	-	-	gi|170112770|ref|XP_001887586.1|/6.96445e-17/predicted protein [Laccaria bicolor S238N-H82]
GME6757_g	40	459	6.72	80.5	3.58246	1.34781e-13	1.26715e-12	-	-	-	-	gi|336385295|gb|EGO26442.1|/0/hypothetical protein SERLADRAFT_447645 [Serpula lacrymans var. lacrymans S7.9]
GME4272_g	73	834	12.27	146.27	3.57543	0	0	-	-	-	-	-
GME6657_g	47	535	7.9	93.83	3.57012	0	0	-	-	-	GO:0006810//transport	gi|169868447|ref|XP_001840796.1|/3.99344e-176/carboxylic acid transporter [Coprinopsis cinerea okayama7||130]
GME11945_g	17	191	2.86	33.5	3.55007	3.05386e-08	1.59233e-07	-	-	-	-	gi|302687468|ref|XP_003033414.1|/5.0744e-15/hypothetical protein SCHCODRAFT_108264 [Schizophyllum commune H4-8]
GME799_g	4	44	0.67	7.72	3.52637	4.99276e-05	0.000168383	ko03460//Fanconi anemia pathway	-	-	-	gi|302679938|ref|XP_003029651.1|/3.21548e-17/hypothetical protein SCHCODRAFT_59146 [Schizophyllum commune H4-8]
GME6059_g	12	131	2.02	22.98	3.50795	6.1902e-07	2.77844e-06	-	-	-	-	gi|395328119|gb|EJF60513.1|/1.56237e-36/hypothetical protein DICSQDRAFT_170957 [Dichomitus squalens LYAD-421 SS1]
GME4749_g	4	43	0.67	7.54	3.49233	4.9928e-05	0.000168317	ko04111//Cell cycle - yeast	-	-	-	gi|169855992|ref|XP_001834658.1|/2.13074e-22/hypothetical protein CC1G_05795 [Coprinopsis cinerea okayama7||130]
GME5639_g	71	764	11.93	133.99	3.48946	0	0	-	-	-	-	gi|336381824|gb|EGO22975.1|/4.96468e-12/hypothetical protein SERLADRAFT_471564 [Serpula lacrymans var. lacrymans S7.9]
GME9979_g	142	1527	23.86	267.81	3.48854	2.62234e-13	2.25458e-12	-	-	-	-	gi|299751757|ref|XP_002911683.1|/1.19024e-32/hypothetical protein CC1G_14216 [Coprinopsis cinerea okayama7||130]
GME5714_g	67	719	11.26	126.1	3.48529	0	0	-	-	-	-	gi|121712070|ref|XP_001273650.1|/1.0494e-45/conserved hypothetical protein [Aspergillus clavatus NRRL 1]
GME8132_g	11	118	1.85	20.7	3.48403	1.11396e-06	4.84969e-06	ko00624//Polycyclic aromatic hydrocarbon degradation;ko01100//Metabolic pathways;ko00627//Aminobenzoate degradation;ko00363//Bisphenol degradation;ko01110//Biosynthesis of secondary metabolites;ko00903//Limonene and pinene degradation;ko00945//Stilbenoid, diarylheptanoid and gingerol biosynthesis;ko01120//Microbial metabolism in diverse environments;ko01100//Metabolic pathways;ko00590//Arachidoni…	-	GO:0046872//metal ion binding	-	gi|170115739|ref|XP_001889063.1|/2.05046e-177/predicted protein [Laccaria bicolor S238N-H82]
GME2779_g	12	128	2.02	22.45	3.47429	6.1902e-07	2.77552e-06	-	-	-	-	gi|395330202|gb|EJF62586.1|/6.3468e-65/terpenoid synthase [Dichomitus squalens LYAD-421 SS1]
GME4947_g	5	53	0.84	9.3	3.46877	3.06804e-05	0.000108032	-	-	GO:0005488//binding	-	gi|390602305|gb|EIN11698.1|/0/P-loop containing nucleoside triphosphate hydrolase protein [Punctularia strigosozonata HHB-11173 SS5]
GME6453_g	13	137	2.18	24.03	3.46244	3.42012e-07	1.58677e-06	-	-	-	-	gi|336365142|gb|EGN93494.1|/0/hypothetical protein SERLA73DRAFT_115908 [Serpula lacrymans var. lacrymans S7.3]
GME5095_g	9	94	1.51	16.49	3.44897	3.52988e-06	1.43444e-05	-	-	GO:0046914//transition metal ion binding	-	gi|170103438|ref|XP_001882934.1|/3.84814e-59/predicted protein [Laccaria bicolor S238N-H82]
GME6039_g	18	187	3.02	32.8	3.44108	1.65614e-08	8.80732e-08	-	-	-	-	gi|402225476|gb|EJU05537.1|/4.8196e-30/NADP-binding protein [Dacryopinax sp. DJM-731 SS1]
GME3659_g	7	72	1.18	12.63	3.42	1.07441e-05	4.05025e-05	-	-	-	-	gi|238582519|ref|XP_002389957.1|/1.81344e-40/hypothetical protein MPER_10847 [Moniliophthora perniciosa FA553]
GME6485_g	13	133	2.18	23.33	3.41979	3.42012e-07	1.58333e-06	ko00624//Polycyclic aromatic hydrocarbon degradation;ko01100//Metabolic pathways;ko00627//Aminobenzoate degradation;ko00363//Bisphenol degradation;ko01110//Biosynthesis of secondary metabolites;ko00903//Limonene and pinene degradation;ko00945//Stilbenoid, diarylheptanoid and gingerol biosynthesis;ko01120//Microbial metabolism in diverse environments;ko01100//Metabolic pathways;ko00360//Phenylalan…	-	GO:0046872//metal ion binding	-	gi|170103023|ref|XP_001882727.1|/5.64076e-133/predicted protein [Laccaria bicolor S238N-H82]
GME7891_g	5	51	0.84	8.94	3.41181	3.06804e-05	0.000107899	-	-	-	-	gi|170088536|ref|XP_001875491.1|/0/predicted protein [Laccaria bicolor S238N-H82]
GME8799_g	46	465	7.73	81.55	3.39914	8.37108e-14	8.38678e-13	ko00040//Pentose and glucuronate interconversions;ko03430//Mismatch repair;ko01100//Metabolic pathways;ko03440//Homologous recombination;ko01040//Biosynthesis of unsaturated fatty acids;ko00061//Fatty acid biosynthesis;ko01110//Biosynthesis of secondary metabolites;ko00640//Propanoate metabolism;ko00620//Pyruvate metabolism;ko03410//Base excision repair;ko01120//Microbial metabolism in diverse en…	-	GO:0003824//catalytic activity	GO:0008152//metabolic process	gi|336373294|gb|EGO01632.1|/3.44335e-135/hypothetical protein SERLA73DRAFT_177048 [Serpula lacrymans var. lacrymans S7.3]
GME7088_g	7	70	1.18	12.28	3.37945	1.07441e-05	4.04668e-05	ko01100//Metabolic pathways;ko00740//Riboflavin metabolism	-	GO:0016740//transferase activity	-	gi|336372672|gb|EGO01011.1|/1.26362e-80/hypothetical protein SERLA73DRAFT_179038 [Serpula lacrymans var. lacrymans S7.3]
GME2396_g	7	70	1.18	12.28	3.37945	1.07441e-05	4.04311e-05	-	-	-	-	gi|361129211|gb|EHL01123.1|/8.39466e-155/hypothetical protein M7I_2814 [Glarea lozoyensis 74030]
GME9752_g	24	239	4.03	41.92	3.37879	4.0635e-10	2.48758e-09	ko02020//Two-component system;ko01120//Microbial metabolism in diverse environments;ko00680//Methane metabolism	GO:0031410//cytoplasmic vesicle	GO:0016790//thiolester hydrolase activity	-	gi|302698223|ref|XP_003038790.1|/1.29965e-137/carbohydrate esterase family 1 protein [Schizophyllum commune H4-8]
GME7620_g	39	388	6.55	68.05	3.37703	1.54765e-13	1.41306e-12	-	-	-	-	gi|169865143|ref|XP_001839175.1|/9.43627e-08/hypothetical protein CC1G_07890 [Coprinopsis cinerea okayama7||130]
GME10424_g	7	69	1.18	12.1	3.35815	1.07441e-05	4.04846e-05	-	-	-	-	gi|170116144|ref|XP_001889264.1|/1.19356e-149/predicted protein [Laccaria bicolor S238N-H82]
GME3834_g	11	107	1.85	18.77	3.34283	1.11396e-06	4.85216e-06	-	-	-	-	gi|327297496|ref|XP_003233442.1|/5.1886e-06/hypothetical protein TERG_06432 [Trichophyton rubrum CBS 118892]
GME1867_g	17	165	2.86	28.94	3.33898	3.05386e-08	1.59039e-07	-	-	-	-	gi|170089043|ref|XP_001875744.1|/1.6836e-64/predicted protein [Laccaria bicolor S238N-H82]
GME1734_g	15	145	2.52	25.43	3.33504	1.0295e-07	5.05636e-07	-	GO:0044464//cell part	GO:0005088//Ras guanyl-nucleotide exchange factor activity	GO:0007266//Rho protein signal transduction	gi|299751886|ref|XP_001830558.2|/2.15009e-36/hypothetical protein CC1G_06824 [Coprinopsis cinerea okayama7||130]
GME3303_g	28	269	4.71	47.18	3.32438	3.42424e-11	2.288e-10	-	-	-	-	gi|63079023|gb|AAY29572.1|/8.35704e-134/volvatoxin A1 precursor [Volvariella volvacea]
GME1610_g	8	76	1.34	13.33	3.31437	6.19628e-06	2.42239e-05	ko00052//Galactose metabolism	-	GO:0003824//catalytic activity	GO:0008152//metabolic process	gi|390598913|gb|EIN08310.1|/1.44354e-154/enolase C-terminal domain-like protein [Punctularia strigosozonata HHB-11173 SS5]
GME5649_g	19	180	3.19	31.57	3.30693	8.96054e-09	4.89308e-08	-	-	-	-	-
GME5551_g	7	66	1.18	11.58	3.29478	1.07441e-05	4.05382e-05	-	-	-	-	gi|336364091|gb|EGN92455.1|/2.70537e-102/hypothetical protein SERLA73DRAFT_99277 [Serpula lacrymans var. lacrymans S7.3]
GME2751_g	22	207	3.7	36.3	3.29437	1.4046e-09	8.17689e-09	-	GO:0031224//intrinsic to membrane	GO:0005275//amine transmembrane transporter activity	GO:0006865//amino acid transport	gi|170111226|ref|XP_001886817.1|/0/APC amino acid permease [Laccaria bicolor S238N-H82]
GME2661_g	5	47	0.84	8.24	3.29418	3.06806e-05	0.000107678	-	-	-	-	gi|170108176|ref|XP_001885297.1|/1.93789e-20/predicted protein [Laccaria bicolor S238N-H82]
GME5212_g	5	47	0.84	8.24	3.29418	3.06806e-05	0.000107634	ko02010//ABC transporters;ko01100//Metabolic pathways;ko00740//Riboflavin metabolism;ko00860//Porphyrin and chlorophyll metabolism;ko01110//Biosynthesis of secondary metabolites;ko00650//Butanoate metabolism;ko00660//C5-Branched dibasic acid metabolism;ko00290//Valine, leucine and isoleucine biosynthesis;ko00770//Pantothenate and CoA biosynthesis	GO:0043231//intracellular membrane-bounded organelle	GO:0046872//metal ion binding;GO:0019842//vitamin binding;GO:0016744;GO:0050662//coenzyme binding	GO:0008652//cellular amino acid biosynthetic process	gi|170109835|ref|XP_001886124.1|/0/predicted protein [Laccaria bicolor S238N-H82]
GME4745_g	10	92	1.68	16.14	3.26411	1.99106e-06	8.39447e-06	-	-	-	-	gi|336373325|gb|EGO01663.1|/9.08419e-19/hypothetical protein SERLA73DRAFT_177087 [Serpula lacrymans var. lacrymans S7.3]
GME636_g	123	1128	20.67	197.83	3.25865	0	0	ko04011//MAPK signaling pathway - yeast	-	-	-	gi|299751964|ref|XP_001830610.2|/1.95087e-18/hypothetical protein CC1G_06876 [Coprinopsis cinerea okayama7||130]
GME2923_g	138	1260	23.19	220.98	3.25234	1.7919e-13	1.61706e-12	ko00040//Pentose and glucuronate interconversions;ko03430//Mismatch repair;ko01100//Metabolic pathways;ko03440//Homologous recombination;ko01040//Biosynthesis of unsaturated fatty acids;ko00061//Fatty acid biosynthesis;ko01110//Biosynthesis of secondary metabolites;ko00640//Propanoate metabolism;ko00620//Pyruvate metabolism;ko03410//Base excision repair;ko01120//Microbial metabolism in diverse en…	-	GO:0003824//catalytic activity	GO:0008152//metabolic process	gi|170111244|ref|XP_001886826.1|/1.9799e-91/predicted protein [Laccaria bicolor S238N-H82]
GME8224_g	9	82	1.51	14.38	3.25144	3.52988e-06	1.42698e-05	-	-	-	-	gi|169864105|ref|XP_001838665.1|/8.0677e-138/Rds1 protein [Coprinopsis cinerea okayama7||130]
GME4412_g	9	81	1.51	14.21	3.23429	3.52988e-06	1.4324e-05	-	-	-	-	gi|393221594|gb|EJD07079.1|/1.54823e-107/hypothetical protein FOMMEDRAFT_17578 [Fomitiporia mediterranea MF3/22]
GME6327_g	9	81	1.51	14.21	3.23429	3.52988e-06	1.43036e-05	-	-	-	-	gi|119483196|ref|XP_001261626.1|/2.78597e-10/phosphoglycerate mutase family protein, putative [Neosartorya fischeri NRRL 181]
GME945_g	5	45	0.84	7.89	3.23156	3.06814e-05	0.000107593	-	-	-	-	gi|395333155|gb|EJF65533.1|/1.14453e-165/tRNA guanosine-2'-O-methyltransferase [Dichomitus squalens LYAD-421 SS1]
GME7304_g	16	143	2.69	25.08	3.22086	5.6159e-08	2.82647e-07	ko03430//Mismatch repair;ko01100//Metabolic pathways;ko03440//Homologous recombination;ko01040//Biosynthesis of unsaturated fatty acids;ko00061//Fatty acid biosynthesis;ko01110//Biosynthesis of secondary metabolites;ko00640//Propanoate metabolism;ko00620//Pyruvate metabolism;ko03410//Base excision repair;ko01120//Microbial metabolism in diverse environments	-	-	-	gi|170090318|ref|XP_001876381.1|/1.00831e-50/predicted protein [Laccaria bicolor S238N-H82]
GME4119_g	10	89	1.68	15.61	3.21594	1.99106e-06	8.42356e-06	-	-	-	-	gi|169843026|ref|XP_001828244.1|/2.51967e-53/metalloprotease [Coprinopsis cinerea okayama7||130]
GME6227_g	17	151	2.86	26.48	3.21082	3.05386e-08	1.59623e-07	-	-	-	-	gi|336368022|gb|EGN96366.1|/4.38886e-29/hypothetical protein SERLA73DRAFT_186091 [Serpula lacrymans var. lacrymans S7.3]
GME206_g	27	239	4.54	41.92	3.20687	6.3377e-11	4.15034e-10	ko04141//Protein processing in endoplasmic reticulum	-	GO:0003824//catalytic activity	GO:0019725//cellular homeostasis	gi|170087558|ref|XP_001875002.1|/5.00934e-120/protein disulfide isomerase [Laccaria bicolor S238N-H82]
GME7341_g	226	1991	37.98	349.19	3.2007	4.61852e-14	4.84888e-13	-	-	-	-	gi|170112350|ref|XP_001887377.1|/3.49227e-66/predicted protein [Laccaria bicolor S238N-H82]
GME6820_g	63	555	10.59	97.34	3.20033	0	0	-	-	-	-	gi|299749947|ref|XP_001836439.2|/3.6263e-70/hypothetical protein CC1G_07086 [Coprinopsis cinerea okayama7||130]
GME6519_g	15	132	2.52	23.15	3.19952	1.0295e-07	5.06218e-07	-	-	-	-	gi|389741711|gb|EIM82899.1|/4.12903e-41/hypothetical protein STEHIDRAFT_171045 [Stereum hirsutum FP-91666 SS1]
GME4626_g	104	909	17.48	159.42	3.18906	0	0	ko03440//Homologous recombination;ko00010//Glycolysis / Gluconeogenesis;ko01120//Microbial metabolism in diverse environments;ko01110//Biosynthesis of secondary metabolites	-	-	-	gi|169863901|ref|XP_001838566.1|/1.98409e-122/hypothetical protein CC1G_11895 [Coprinopsis cinerea okayama7||130]
GME6837_g	18	157	3.02	27.54	3.18891	1.65614e-08	8.8128e-08	-	-	-	-	gi|170092663|ref|XP_001877553.1|/6.09313e-62/predicted protein [Laccaria bicolor S238N-H82]
GME8697_g	10	87	1.68	15.26	3.18322	1.99106e-06	8.39033e-06	-	-	-	-	gi|169860677|ref|XP_001836973.1|/2.69882e-31/hypothetical protein CC1G_00109 [Coprinopsis cinerea okayama7||130]
GME510_g	11	95	1.85	16.66	3.17079	1.11396e-06	4.85959e-06	-	-	-	-	gi|170096534|ref|XP_001879487.1|/2.13076e-39/predicted protein [Laccaria bicolor S238N-H82]
GME5995_g	17	146	2.86	25.61	3.16262	3.05386e-08	1.59428e-07	ko00624//Polycyclic aromatic hydrocarbon degradation;ko01100//Metabolic pathways;ko00627//Aminobenzoate degradation;ko00363//Bisphenol degradation;ko01110//Biosynthesis of secondary metabolites;ko00903//Limonene and pinene degradation;ko00945//Stilbenoid, diarylheptanoid and gingerol biosynthesis;ko01120//Microbial metabolism in diverse environments;ko01100//Metabolic pathways;ko00360//Phenylalan…	-	GO:0046872//metal ion binding	-	gi|170103023|ref|XP_001882727.1|/7.1414e-158/predicted protein [Laccaria bicolor S238N-H82]
GME11636_g	48	410	8.07	71.91	3.15555	1.06359e-13	1.04237e-12	-	-	-	-	gi|390604005|gb|EIN13396.1|/1.08096e-125/Clavaminate synthase-like protein [Punctularia strigosozonata HHB-11173 SS5]
GME8800_g	42	358	7.06	62.79	3.15279	1.22347e-13	1.16694e-12	-	-	-	-	gi|169860491|ref|XP_001836880.1|/7.77387e-75/hypothetical protein CC1G_00016 [Coprinopsis cinerea okayama7||130]
GME5659_g	12	102	2.02	17.89	3.14673	6.1902e-07	2.77698e-06	ko02020//Two-component system;ko01100//Metabolic pathways;ko00591//Linoleic acid metabolism;ko00051//Fructose and mannose metabolism;ko00362//Benzoate degradation;ko00363//Bisphenol degradation;ko01110//Biosynthesis of secondary metabolites;ko00903//Limonene and pinene degradation;ko00650//Butanoate metabolism;ko00626//Naphthalene degradation;ko00625//Chloroalkane and chloroalkene degradation;ko0…	-	-	-	gi|392566435|gb|EIW59611.1|/3.79889e-103/NAD-P-binding protein [Trametes versicolor FP-101664 SS1]
GME3373_g	21	178	3.53	31.22	3.14473	2.60858e-09	1.49017e-08	-	-	-	-	gi|336388104|gb|EGO29248.1|/2.84183e-39/hypothetical protein SERLADRAFT_456766 [Serpula lacrymans var. lacrymans S7.9]
GME11660_g	52	438	8.74	76.82	3.13578	6.59472e-14	6.78201e-13	ko04112//Cell cycle - Caulobacter	-	GO:0004175//endopeptidase activity	GO:0019538//protein metabolic process	gi|302673690|ref|XP_003026531.1|/4.48567e-98/hypothetical protein SCHCODRAFT_86223 [Schizophyllum commune H4-8]
GME3538_g	87	732	14.62	128.38	3.13441	0	0	-	-	-	-	gi|299744165|ref|XP_001840924.2|/5.97323e-74/phosphoglycerate mutase [Coprinopsis cinerea okayama7||130]
GME3448_g	28	235	4.71	41.22	3.12955	3.42424e-11	2.29159e-10	-	-	-	-	gi|238576589|ref|XP_002388089.1|/1.14304e-104/hypothetical protein MPER_12938 [Moniliophthora perniciosa FA553]
GME1183_g	63	528	10.59	92.6	3.12831	0	0	-	-	-	-	-
GME5663_g	27	224	4.54	39.29	3.1134	6.3377e-11	4.14399e-10	ko04972//Pancreatic secretion	-	GO:0000166//nucleotide binding	-	gi|403413519|emb|CCM00219.1|/1.20427e-46/predicted protein [Fibroporia radiculosa]
GME7077_g	8	66	1.34	11.58	3.11133	6.19628e-06	2.41576e-05	-	-	-	-	gi|238582519|ref|XP_002389957.1|/3.27025e-33/hypothetical protein MPER_10847 [Moniliophthora perniciosa FA553]
GME1831_g	33	271	5.55	47.53	3.09828	1.80211e-12	1.3593e-11	ko01100//Metabolic pathways;ko00564//Glycerophospholipid metabolism;ko00561//Glycerolipid metabolism;ko00592//alpha-Linolenic acid metabolism	-	-	-	gi|55466915|emb|CAH17527.1|/0/carotenoid ester lipase precursor [Pleurotus sapidus]
GME1981_g	5	41	0.84	7.19	3.09753	3.06914e-05	0.000107584	ko02010//ABC transporters;ko04976//Bile secretion	GO:0031224//intrinsic to membrane	GO:0017111//nucleoside-triphosphatase activity;GO:0015405;GO:0032559	GO:0006810//transport;GO:0009207	gi|170089911|ref|XP_001876178.1|/0/predicted protein [Laccaria bicolor S238N-H82]
GME5517_g	119	975	20	171	3.09592	0	0	-	-	-	-	gi|169853138|ref|XP_001833250.1|/1.62215e-34/hypothetical protein CC1G_04229 [Coprinopsis cinerea okayama7||130]
GME5816_g	20	163	3.36	28.59	3.08898	4.8386e-09	2.69386e-08	ko00190//Oxidative phosphorylation	-	-	-	gi|389751133|gb|EIM92206.1|/4.03749e-95/FAD/NAD-P-binding domain-containing protein [Stereum hirsutum FP-91666 SS1]
GME10705_g	8	65	1.34	11.4	3.08873	6.19628e-06	2.41907e-05	ko01100//Metabolic pathways;ko04970//Salivary secretion;ko04972//Pancreatic secretion;ko00500//Starch and sucrose metabolism;ko00860//Porphyrin and chlorophyll metabolism;ko04973//Carbohydrate digestion and absorption	-	GO:0003824//catalytic activity	-	gi|392562655|gb|EIW55835.1|/0/glycoside hydrolase [Trametes versicolor FP-101664 SS1]
GME2846_g	91	739	15.29	129.61	3.08352	0	0	-	-	-	-	gi|336363180|gb|EGN91607.1|/7.83018e-52/hypothetical protein SERLA73DRAFT_192210 [Serpula lacrymans var. lacrymans S7.3]
GME6491_g	10	81	1.68	14.21	3.08037	1.99106e-06	8.41523e-06	ko03440//Homologous recombination;ko00010//Glycolysis / Gluconeogenesis;ko01120//Microbial metabolism in diverse environments;ko01110//Biosynthesis of secondary metabolites;ko03013//RNA transport	-	GO:0003723//RNA binding	GO:0006412//translation	gi|299739619|ref|XP_001839651.2|/1.02413e-112/galactose-1-epimerase [Coprinopsis cinerea okayama7||130]
GME1016_g	26	210	4.37	36.83	3.07518	1.17612e-10	7.56862e-10	ko00624//Polycyclic aromatic hydrocarbon degradation;ko01100//Metabolic pathways;ko00627//Aminobenzoate degradation;ko00363//Bisphenol degradation;ko01110//Biosynthesis of secondary metabolites;ko00903//Limonene and pinene degradation;ko00945//Stilbenoid, diarylheptanoid and gingerol biosynthesis;ko01120//Microbial metabolism in diverse environments;ko00100//Steroid biosynthesis;ko01100//Metaboli…	-	GO:0016491//oxidoreductase activity;GO:0005506//iron ion binding	GO:0008152//metabolic process	gi|170092993|ref|XP_001877718.1|/2.30954e-155/predicted protein [Laccaria bicolor S238N-H82]
GME11477_g	33	265	5.55	46.48	3.06605	1.80211e-12	1.36291e-11	-	-	-	-	gi|169844306|ref|XP_001828874.1|/0/RNA-directed RNA polymerase 2 [Coprinopsis cinerea okayama7||130]
GME3059_g	360	2881	60.5	505.28	3.06208	3.84804e-13	3.19275e-12	ko01100//Metabolic pathways;ko04723//Retrograde endocannabinoid signaling;ko04726//Serotonergic synapse;ko04064//NF-kappa B signaling pathway;ko04370//VEGF signaling pathway;ko05200//Pathways in cancer;ko00590//Arachidonic acid metabolism;ko05222//Small cell lung cancer;ko05140//Leishmaniasis	-	-	-	gi|170116596|ref|XP_001889488.1|/0/predicted protein [Laccaria bicolor S238N-H82]
GME4496_g	240	1887	40.33	330.95	3.03669	0	0	ko01100//Metabolic pathways;ko04122//Sulfur relay system;ko00730//Thiamine metabolism;ko00400//Phenylalanine, tyrosine and tryptophan biosynthesis;ko01110//Biosynthesis of secondary metabolites	-	GO:0016765//transferase activity, transferring alkyl or aryl (other than methyl) groups	GO:0008652//cellular amino acid biosynthetic process	gi|170097581|ref|XP_001880010.1|/1.33638e-163/predicted protein [Laccaria bicolor S238N-H82]
GME3216_g	18	141	3.02	24.73	3.03364	1.65614e-08	8.80184e-08	-	-	-	-	gi|170093558|ref|XP_001878000.1|/5.97268e-27/predicted protein [Laccaria bicolor S238N-H82]
GME601_g	21	164	3.53	28.76	3.02632	2.60858e-09	1.49416e-08	ko01100//Metabolic pathways;ko00592//alpha-Linolenic acid metabolism;ko04141//Protein processing in endoplasmic reticulum	-	GO:0003824//catalytic activity	-	gi|392561428|gb|EIW54609.1|/3.66068e-148/FMN-linked oxidoreductase [Trametes versicolor FP-101664 SS1]
GME5651_g	25	194	4.2	34.02	3.01792	2.1851e-10	1.37308e-09	ko01100//Metabolic pathways;ko04723//Retrograde endocannabinoid signaling;ko04726//Serotonergic synapse;ko04064//NF-kappa B signaling pathway;ko04370//VEGF signaling pathway;ko05200//Pathways in cancer;ko00590//Arachidonic acid metabolism;ko05222//Small cell lung cancer;ko05140//Leishmaniasis	-	-	-	gi|402223048|gb|EJU03113.1|/1.51075e-38/linoelate diol synthase [Dacryopinax sp. DJM-731 SS1]
GME216_g	20	155	3.36	27.18	3.01601	4.8386e-09	2.69737e-08	-	-	-	-	gi|403411979|emb|CCL98679.1|/3.52697e-11/predicted protein [Fibroporia radiculosa]
GME4094_g	15	116	2.52	20.34	3.01282	1.0295e-07	5.05056e-07	-	-	-	-	gi|238582519|ref|XP_002389957.1|/3.12633e-21/hypothetical protein MPER_10847 [Moniliophthora perniciosa FA553]
GME7_g	13	99	2.18	17.36	2.99337	3.42012e-07	1.58248e-06	-	-	-	-	gi|299754848|ref|XP_002912039.1|/9.13993e-84/D-lactaldehyde dehydrogenase [Coprinopsis cinerea okayama7||130]
GME3806_g	31	236	5.21	41.39	2.98993	5.61262e-12	4.01721e-11	-	-	-	-	gi|393248166|gb|EJD55673.1|/4.27587e-48/hypothetical protein AURDEDRAFT_109913 [Auricularia delicata TFB-10046 SS5]
GME10678_g	14	106	2.35	18.59	2.98379	1.88039e-07	8.97256e-07	ko01100//Metabolic pathways;ko04122//Sulfur relay system;ko00790//Folate biosynthesis;ko01100//Metabolic pathways;ko00052//Galactose metabolism;ko00740//Riboflavin metabolism;ko00500//Starch and sucrose metabolism	-	GO:0003824//catalytic activity	GO:0044238//primary metabolic process	gi|336364598|gb|EGN92954.1|/0/glycoside hydrolase family 13 protein [Serpula lacrymans var. lacrymans S7.3]
GME326_g	7	53	1.18	9.3	2.97844	1.07443e-05	4.04139e-05	-	-	GO:0046872//metal ion binding	-	gi|390594447|gb|EIN03858.1|/1.95929e-17/hypothetical protein PUNSTDRAFT_128606 [Punctularia strigosozonata HHB-11173 SS5]
GME4120_g	11	82	1.85	14.38	2.95847	1.11396e-06	4.85463e-06	ko04141//Protein processing in endoplasmic reticulum;ko05134//Legionellosis;ko00230//Purine metabolism	-	GO:0000166//nucleotide binding	-	gi|395333590|gb|EJF65967.1|/2.32709e-66/AAA-domain-containing protein [Dichomitus squalens LYAD-421 SS1]
GME5536_g	7	52	1.18	9.12	2.95025	1.07444e-05	4.03966e-05	-	-	-	-	gi|238599121|ref|XP_002394792.1|/7.13423e-25/hypothetical protein MPER_05265 [Moniliophthora perniciosa FA553]
GME11411_g	17	126	2.86	22.1	2.94996	3.05386e-08	1.58942e-07	ko05016//Huntington's disease;ko01100//Metabolic pathways;ko00190//Oxidative phosphorylation;ko05010//Alzheimer's disease;ko05012//Parkinson's disease	-	GO:0005488//binding	GO:0006629//lipid metabolic process	gi|170085217|ref|XP_001873832.1|/8.70764e-121/predicted protein [Laccaria bicolor S238N-H82]
GME350_g	6	44	1.01	7.72	2.93425	1.83495e-05	6.64751e-05	-	-	-	-	gi|170100871|ref|XP_001881653.1|/1.11779e-18/predicted protein [Laccaria bicolor S238N-H82]
GME5627_g	7	51	1.18	8.94	2.92149	1.07446e-05	4.03797e-05	-	-	-	-	gi|170102270|ref|XP_001882351.1|/0/predicted protein [Laccaria bicolor S238N-H82]
GME3198_g	13	94	2.18	16.49	2.91919	3.42012e-07	1.58419e-06	-	-	-	-	-
GME11102_g	36	260	6.05	45.6	2.91403	4.07452e-13	3.36109e-12	-	-	-	-	gi|336368838|gb|EGN97180.1|/2.72921e-71/hypothetical protein SERLA73DRAFT_183827 [Serpula lacrymans var. lacrymans S7.3]
GME6475_g	1207	8668	202.83	1520.23	2.90595	7.05014e-12	4.96706e-11	ko01100//Metabolic pathways;ko00520//Amino sugar and nucleotide sugar metabolism;ko00030//Pentose phosphate pathway;ko00010//Glycolysis / Gluconeogenesis;ko00500//Starch and sucrose metabolism;ko01120//Microbial metabolism in diverse environments;ko01110//Biosynthesis of secondary metabolites	GO:0044424//intracellular part	GO:0016861//intramolecular oxidoreductase activity, interconverting aldoses and ketoses	GO:0006007//glucose catabolic process	gi|376372652|gb|AFB35527.1|/0/glucose-6-phosphate isomerase [Volvariella volvacea]
GME5332_g	88	630	14.79	110.49	2.90122	3.77476e-15	4.41301e-14	-	-	-	-	gi|299753212|ref|XP_002911846.1|/0/calcium:hydrogen antiporter [Coprinopsis cinerea okayama7||130]
GME5999_g	8	57	1.34	10	2.8997	6.19634e-06	2.41468e-05	-	-	-	-	gi|169843030|ref|XP_001828246.1|/3.74431e-13/hypothetical protein CC1G_02827 [Coprinopsis cinerea okayama7||130]
GME5432_g	21	149	3.53	26.13	2.88797	2.60858e-09	1.49117e-08	-	-	-	-	gi|299753321|ref|XP_001833200.2|/8.08947e-118/hypothetical protein CC1G_04179 [Coprinopsis cinerea okayama7||130]
GME8530_g	301	2128	50.58	373.22	2.88339	0	0	ko01100//Metabolic pathways;ko00030//Pentose phosphate pathway;ko00480//Glutathione metabolism;ko01120//Microbial metabolism in diverse environments;ko01110//Biosynthesis of secondary metabolites	-	GO:0000166//nucleotide binding;GO:0016616//oxidoreductase activity, acting on the CH-OH group of donors, NAD or NADP as acceptor	GO:0019318//hexose metabolic process	gi|170090926|ref|XP_001876685.1|/0/glucose-6-P dehydrogenase [Laccaria bicolor S238N-H82]
GME969_g	38	265	6.39	46.48	2.86272	2.10276e-13	1.86027e-12	ko01100//Metabolic pathways;ko00600//Sphingolipid metabolism	-	GO:0016830//carbon-carbon lyase activity;GO:0048037//cofactor binding	GO:0043436	gi|170092595|ref|XP_001877519.1|/0/predicted protein [Laccaria bicolor S238N-H82]
GME3192_g	45	313	7.56	54.9	2.86035	3.17524e-14	3.43489e-13	-	-	-	-	-
GME12060_g	12	83	2.02	14.56	2.84958	6.1902e-07	2.77407e-06	ko01100//Metabolic pathways;ko00071//Fatty acid metabolism;ko01110//Biosynthesis of secondary metabolites;ko00626//Naphthalene degradation;ko00010//Glycolysis / Gluconeogenesis;ko00625//Chloroalkane and chloroalkene degradation;ko00350//Tyrosine metabolism;ko01120//Microbial metabolism in diverse environments	-	-	-	gi|169863937|ref|XP_001838583.1|/3.78279e-76/hypothetical protein CC1G_12719 [Coprinopsis cinerea okayama7||130]
GME6905_g	8	55	1.34	9.65	2.8483	6.19648e-06	2.41363e-05	-	-	-	-	gi|403414706|emb|CCM01406.1|/0/predicted protein [Fibroporia radiculosa]
GME9606_g	9	62	1.51	10.87	2.84773	3.52988e-06	1.43172e-05	ko01100//Metabolic pathways;ko04122//Sulfur relay system;ko00790//Folate biosynthesis	-	GO:0005488//binding	GO:0008152//metabolic process	gi|299756260|ref|XP_002912181.1|/8.00504e-53/molybdenum cofactor synthesis-step 1 protein isoform 2 [Coprinopsis cinerea okayama7||130]
GME910_g	113	776	18.99	136.1	2.84136	2.52686e-13	2.19012e-12	ko00100//Steroid biosynthesis;ko01100//Metabolic pathways;ko01110//Biosynthesis of secondary metabolites	GO:0043231//intracellular membrane-bounded organelle	GO:0046914//transition metal ion binding;GO:0001071//nucleic acid binding transcription factor activity	GO:0006351//transcription, DNA-dependent	gi|336371474|gb|EGN99813.1|/4.59377e-46/hypothetical protein SERLA73DRAFT_159962 [Serpula lacrymans var. lacrymans S7.3]
GME3674_g	15	103	2.52	18.06	2.8413	1.0295e-07	5.05346e-07	ko01100//Metabolic pathways;ko00624//Polycyclic aromatic hydrocarbon degradation;ko00340//Histidine metabolism;ko00540//Lipopolysaccharide biosynthesis;ko01120//Microbial metabolism in diverse environments;ko00350//Tyrosine metabolism	-	-	-	gi|336368777|gb|EGN97119.1|/2.14705e-127/hypothetical protein SERLA73DRAFT_92093 [Serpula lacrymans var. lacrymans S7.3]
GME11595_g	7	48	1.18	8.42	2.83503	1.07471e-05	4.03712e-05	-	-	-	-	gi|395334066|gb|EJF66442.1|/1.88906e-132/natural resistance-associated macrophage protein [Dichomitus squalens LYAD-421 SS1]
GME6799_g	7	48	1.18	8.42	2.83503	1.07471e-05	4.03535e-05	-	-	-	-	gi|170100533|ref|XP_001881484.1|/1.36971e-22/predicted protein [Laccaria bicolor S238N-H82]
GME9691_g	6	41	1.01	7.19	2.83164	1.83876e-05	6.65849e-05	-	-	GO:0005488//binding	GO:0044238//primary metabolic process;GO:0044260	gi|336390021|gb|EGO31164.1|/1.61413e-142/hypothetical protein SERLADRAFT_444740 [Serpula lacrymans var. lacrymans S7.9]
GME4432_g	169	1149	28.4	201.52	2.82696	0	0	ko00500//Starch and sucrose metabolism	-	GO:0003824//catalytic activity	-	gi|170096881|ref|XP_001879660.1|/0/alpha,alpha-trehalose-phosphate synthase [Laccaria bicolor S238N-H82]
GME2350_g	73	496	12.27	86.99	2.82571	0	0	-	-	-	-	gi|299743178|ref|XP_001835593.2|/7.26034e-48/hypothetical protein CC1G_03375 [Coprinopsis cinerea okayama7||130]
GME697_g	43	287	7.23	50.34	2.79964	1.2168e-13	1.17236e-12	-	-	-	-	gi|392591373|gb|EIW80701.1|/9.95798e-84/hypothetical protein CONPUDRAFT_154712 [Coniophora puteana RWD-64-598 SS2]
GME2188_g	6	40	1.01	7.02	2.79712	1.84241e-05	6.66888e-05	ko03420//Nucleotide excision repair	-	-	-	gi|170091190|ref|XP_001876817.1|/0/predicted protein [Laccaria bicolor S238N-H82]
GME674_g	45	299	7.56	52.44	2.79421	3.17524e-14	3.43924e-13	ko02010//ABC transporters;ko01100//Metabolic pathways;ko03010//Ribosome;ko00520//Amino sugar and nucleotide sugar metabolism;ko00740//Riboflavin metabolism;ko01110//Biosynthesis of secondary metabolites	-	GO:0016811//hydrolase activity, acting on carbon-nitrogen (but not peptide) bonds, in linear amides	GO:0006041//glucosamine metabolic process	gi|336363481|gb|EGN91868.1|/0/carbohydrate esterase family 9 protein [Serpula lacrymans var. lacrymans S7.3]
GME7255_g	11	73	1.85	12.8	2.79055	1.11397e-06	4.84723e-06	-	-	-	-	gi|170102903|ref|XP_001882667.1|/3.58878e-19/predicted protein [Laccaria bicolor S238N-H82]
GME903_g	204	1349	34.28	236.59	2.78695	1.85407e-13	1.66089e-12	ko01100//Metabolic pathways;ko00920//Sulfur metabolism;ko00230//Purine metabolism;ko00450//Selenocompound metabolism;ko01120//Microbial metabolism in diverse environments	-	GO:0004779//sulfate adenylyltransferase activity;GO:0032559	GO:0006790//sulfur compound metabolic process;GO:0006796//phosphate-containing compound metabolic process	gi|170093135|ref|XP_001877789.1|/0/predicted protein [Laccaria bicolor S238N-H82]
GME10950_g	14	92	2.35	16.14	2.77991	1.88039e-07	8.98761e-07	-	-	-	-	-
GME9424_g	7	46	1.18	8.07	2.77378	1.07537e-05	4.03605e-05	-	-	-	-	-
GME8516_g	39	253	6.55	44.37	2.76002	1.54765e-13	1.4176e-12	-	-	-	-	gi|336373588|gb|EGO01926.1|/3.43163e-48/hypothetical protein SERLA73DRAFT_132602 [Serpula lacrymans var. lacrymans S7.3]
GME5135_g	40	256	6.72	44.9	2.74018	1.34781e-13	1.2616e-12	-	-	-	-	gi|403416071|emb|CCM02771.1|/1.17567e-39/predicted protein [Fibroporia radiculosa]
GME9958_g	13	83	2.18	14.56	2.73961	3.42012e-07	1.58505e-06	-	-	-	GO:0006810//transport	gi|390601920|gb|EIN11313.1|/6.09601e-76/TRAPP complex subunit bet5 [Punctularia strigosozonata HHB-11173 SS5]
GME4262_g	31	198	5.21	34.73	2.73683	5.61262e-12	4.01385e-11	ko01100//Metabolic pathways;ko00562//Inositol phosphate metabolism;ko00521//Streptomycin biosynthesis;ko01120//Microbial metabolism in diverse environments;ko01110//Biosynthesis of secondary metabolites	-	GO:0003824//catalytic activity	-	gi|336368274|gb|EGN96617.1|/1.68892e-138/hypothetical protein SERLA73DRAFT_184715 [Serpula lacrymans var. lacrymans S7.3]
GME2089_g	117	739	19.66	129.61	2.72084	1.50324e-13	1.38434e-12	ko00040//Pentose and glucuronate interconversions	-	GO:0005488//binding;GO:0003824//catalytic activity	GO:0008152//metabolic process	gi|336370111|gb|EGN98452.1|/1.56414e-101/hypothetical protein SERLA73DRAFT_183468 [Serpula lacrymans var. lacrymans S7.3]
GME6446_g	17	107	2.86	18.77	2.71434	3.05386e-08	1.59136e-07	-	-	-	-	gi|170096000|ref|XP_001879220.1|/4.32706e-83/predicted protein [Laccaria bicolor S238N-H82]
GME7033_g	8	50	1.34	8.77	2.71034	6.19982e-06	2.41383e-05	-	-	GO:0046914//transition metal ion binding;GO:0003677//DNA binding;GO:0001071//nucleic acid binding transcription factor activity	GO:0006351//transcription, DNA-dependent	gi|170086289|ref|XP_001874368.1|/1.25559e-25/predicted protein [Laccaria bicolor S238N-H82]
GME1417_g	8	50	1.34	8.77	2.71034	6.19982e-06	2.41274e-05	-	-	-	-	-
GME3221_g	281	1753	47.22	307.45	2.70288	0	0	ko01110//Biosynthesis of secondary metabolites;ko00640//Propanoate metabolism;ko00330//Arginine and proline metabolism;ko00010//Glycolysis / Gluconeogenesis;ko00410//beta-Alanine metabolism;ko00380//Tryptophan metabolism;ko01120//Microbial metabolism in diverse environments;ko02020//Two-component system;ko00071//Fatty acid metabolism;ko00340//Histidine metabolism;ko01100//Metabolic pathways;ko005…	-	GO:0004030//aldehyde dehydrogenase [NAD(P)+] activity	GO:0008152//metabolic process	gi|170117563|ref|XP_001889968.1|/0/aldehyde dehydrogenase [Laccaria bicolor S238N-H82]
GME3374_g	27	166	4.54	29.11	2.68075	6.3377e-11	4.1345e-10	ko03440//Homologous recombination;ko03460//Fanconi anemia pathway	-	GO:0017111//nucleoside-triphosphatase activity	GO:0006259//DNA metabolic process	gi|393220095|gb|EJD05581.1|/1.39112e-177/ATP-dependent DNA helicase [Fomitiporia mediterranea MF3/22]
GME3980_g	8	49	1.34	8.59	2.68043	6.20256e-06	2.4127e-05	-	-	-	-	gi|390604000|gb|EIN13391.1|/2.14612e-10/hypothetical protein PUNSTDRAFT_139948 [Punctularia strigosozonata HHB-11173 SS5]
GME993_g	65	398	10.92	69.8	2.67625	0	0	ko04113//Meiosis - yeast	-	GO:0005488//binding;GO:0003824//catalytic activity	-	gi|336371828|gb|EGO00168.1|/1.61877e-75/hypothetical protein SERLA73DRAFT_107163 [Serpula lacrymans var. lacrymans S7.3]
GME4651_g	46	281	7.73	49.28	2.67246	8.37108e-14	8.41638e-13	ko03008//Ribosome biogenesis in eukaryotes;ko03018//RNA degradation	-	-	-	gi|299749174|ref|XP_001838563.2|/0/exonuclease II [Coprinopsis cinerea okayama7||130]
GME9171_g	10	61	1.68	10.7	2.67108	1.99115e-06	8.38656e-06	-	-	-	-	gi|169843086|ref|XP_001828274.1|/2.60291e-161/hypothetical protein CC1G_02855 [Coprinopsis cinerea okayama7||130]
GME7079_g	43	262	7.23	45.95	2.668	1.2168e-13	1.17104e-12	-	-	GO:0005488//binding	-	gi|170095703|ref|XP_001879072.1|/0/SNF2 family DNA-dependent ATPase [Laccaria bicolor S238N-H82]
GME1904_g	95	578	15.96	101.37	2.6671	0	0	-	-	GO:0003824//catalytic activity	GO:0019725//cellular homeostasis	gi|170089117|ref|XP_001875781.1|/2.05423e-60/peroxiredoxin Q [Laccaria bicolor S238N-H82]
GME10557_g	29	175	4.87	30.69	2.65577	1.86167e-11	1.27687e-10	-	-	-	-	gi|169859737|ref|XP_001836506.1|/1.77836e-44/hypothetical protein CC1G_07589 [Coprinopsis cinerea okayama7||130]
GME7909_g	39	235	6.55	41.22	2.65378	1.54765e-13	1.41608e-12	ko01100//Metabolic pathways;ko00052//Galactose metabolism;ko00520//Amino sugar and nucleotide sugar metabolism;ko04060//Cytokine-cytokine receptor interaction;ko04640//Hematopoietic cell lineage;ko04630//Jak-STAT signaling pathway;ko01110//Biosynthesis of secondary metabolites	-	GO:0046872//metal ion binding;GO:0016779//nucleotidyltransferase activity	GO:0005975//carbohydrate metabolic process	gi|395330117|gb|EJF62501.1|/1.38783e-149/galactose-1-phosphate uridylyltransferase [Dichomitus squalens LYAD-421 SS1]
GME7955_g	8	48	1.34	8.42	2.65159	6.20736e-06	2.41347e-05	-	-	-	-	gi|392596044|gb|EIW85367.1|/8.89241e-76/nucleolus protein [Coniophora puteana RWD-64-598 SS2]
GME415_g	87	523	14.62	91.73	2.64945	0	0	ko01100//Metabolic pathways;ko00600//Sphingolipid metabolism	-	-	-	gi|336372185|gb|EGO00524.1|/0/hypothetical protein SERLA73DRAFT_178361 [Serpula lacrymans var. lacrymans S7.3]
GME11423_g	12	72	2.02	12.63	2.64443	6.19022e-07	2.77262e-06	-	-	-	-	gi|170085233|ref|XP_001873840.1|/1.65739e-180/predicted protein [Laccaria bicolor S238N-H82]
GME7970_g	7	42	1.18	7.37	2.64288	1.08395e-05	4.06469e-05	ko01100//Metabolic pathways;ko00513//Various types of N-glycan biosynthesis;ko00510//N-Glycan biosynthesis	-	-	-	gi|392596066|gb|EIW85389.1|/1.99134e-113/hypothetical protein CONPUDRAFT_150201 [Coniophora puteana RWD-64-598 SS2]
GME7431_g	46	274	7.73	48.06	2.6363	8.37108e-14	8.40649e-13	-	-	-	-	gi|392568369|gb|EIW61543.1|/3.54433e-36/hypothetical protein TRAVEDRAFT_69874 [Trametes versicolor FP-101664 SS1]
GME2071_g	42	250	7.06	43.85	2.63484	1.22347e-13	1.16563e-12	-	-	-	-	gi|386649505|gb|AFJ15558.1|/1.18259e-86/putative aquaporin 4 [Laccaria bicolor]
GME461_g	14	83	2.35	14.56	2.63128	1.88039e-07	8.98259e-07	-	-	-	-	gi|392565044|gb|EIW58221.1|/8.0848e-11/hypothetical protein TRAVEDRAFT_47389 [Trametes versicolor FP-101664 SS1]
GME8690_g	10	59	1.68	10.35	2.6231	1.99133e-06	8.3832e-06	-	-	-	-	-
GME6972_g	54	318	9.07	55.77	2.62031	5.0182e-14	5.24273e-13	-	-	-	-	gi|336366645|gb|EGN94991.1|/1.18378e-43/hypothetical protein SERLA73DRAFT_77007 [Serpula lacrymans var. lacrymans S7.3]
GME7979_g	36	212	6.05	37.18	2.61952	4.07452e-13	3.36759e-12	ko01100//Metabolic pathways;ko00380//Tryptophan metabolism	-	-	-	gi|170094820|ref|XP_001878631.1|/0/predicted protein [Laccaria bicolor S238N-H82]
GME8377_g	847	4955	142.33	869.03	2.61017	1.23457e-13	1.17359e-12	ko01100//Metabolic pathways;ko00010//Glycolysis / Gluconeogenesis;ko03018//RNA degradation;ko01120//Microbial metabolism in diverse environments;ko01110//Biosynthesis of secondary metabolites;ko00680//Methane metabolism	GO:0043234//protein complex;GO:0044424//intracellular part	GO:0046872//metal ion binding;GO:0016836//hydro-lyase activity	GO:0006007//glucose catabolic process	gi|336377813|gb|EGO18973.1|/0/enolase [Serpula lacrymans var. lacrymans S7.9]
GME6350_g	7	41	1.18	7.19	2.6072	1.09124e-05	4.08486e-05	-	-	-	-	gi|299742324|ref|XP_001832391.2|/5.52364e-09/hypothetical protein CC1G_07651 [Coprinopsis cinerea okayama7||130]
GME4073_g	64	372	10.75	65.24	2.60142	0	0	-	-	-	-	gi|170093740|ref|XP_001878091.1|/1.60669e-37/predicted protein [Laccaria bicolor S238N-H82]
GME2383_g	396	2302	66.54	403.73	2.6011	0	0	ko01100//Metabolic pathways;ko00030//Pentose phosphate pathway;ko00511//Other glycan degradation;ko01120//Microbial metabolism in diverse environments;ko01110//Biosynthesis of secondary metabolites	GO:0044424//intracellular part	GO:0016744	GO:0006007//glucose catabolic process	gi|169857103|ref|XP_001835204.1|/6.48021e-160/TAL1 [Coprinopsis cinerea okayama7||130]
GME1586_g	42	244	7.06	42.79	2.59953	1.22347e-13	1.16955e-12	ko00791//Atrazine degradation;ko00625//Chloroalkane and chloroalkene degradation;ko01120//Microbial metabolism in diverse environments;ko00750//Vitamin B6 metabolism;ko01100//Metabolic pathways;ko01120//Microbial metabolism in diverse environments;ko00260//Glycine, serine and threonine metabolism	-	-	-	gi|169851674|ref|XP_001832526.1|/1.15676e-62/haloacid dehalogenase [Coprinopsis cinerea okayama7||130]
GME2042_g	330	1884	55.45	330.42	2.57504	2.69562e-13	2.29908e-12	ko02020//Two-component system;ko00450//Selenocompound metabolism;ko00240//Pyrimidine metabolism	GO:0044424//intracellular part	GO:0016209//antioxidant activity;GO:0050662//coenzyme binding;GO:0003824//catalytic activity	GO:0006801//superoxide metabolic process	gi|169858842|ref|XP_001836065.1|/1.71523e-173/thioredoxin reductase [Coprinopsis cinerea okayama7||130]
GME1350_g	28	160	4.71	28.06	2.57472	3.42424e-11	2.28979e-10	-	-	-	-	gi|189209021|ref|XP_001940843.1|/5.42077e-28/vegetative incompatibility protein HET-E-1 [Pyrenophora tritici-repentis Pt-1C-BFP]
GME1787_g	38	217	6.39	38.06	2.57439	2.10276e-13	1.86413e-12	ko01100//Metabolic pathways;ko00040//Pentose and glucuronate interconversions;ko01100//Metabolic pathways;ko03010//Ribosome;ko00051//Fructose and mannose metabolism;ko00051//Fructose and mannose metabolism;ko01110//Biosynthesis of secondary metabolites;ko00670//One carbon pool by folate;ko00626//Naphthalene degradation;ko00010//Glycolysis / Gluconeogenesis;ko00830//Retinol metabolism;ko01120//Mic…	-	GO:0003824//catalytic activity;GO:0046914//transition metal ion binding	GO:0008152//metabolic process	gi|169858350|ref|XP_001835820.1|/2.22975e-177/alcohol dehydrogenase [Coprinopsis cinerea okayama7||130]
GME7956_g	33	188	5.55	32.97	2.57059	1.80211e-12	1.3581e-11	ko00760//Nicotinate and nicotinamide metabolism;ko01100//Metabolic pathways;ko00230//Purine metabolism;ko01110//Biosynthesis of secondary metabolites;ko00240//Pyrimidine metabolism;ko00760//Nicotinate and nicotinamide metabolism;ko01100//Metabolic pathways;ko00230//Purine metabolism;ko01110//Biosynthesis of secondary metabolites;ko00240//Pyrimidine metabolism	-	-	-	gi|302692348|ref|XP_003035853.1|/0/hypothetical protein SCHCODRAFT_65612 [Schizophyllum commune H4-8]
GME5003_g	41	233	6.89	40.86	2.56811	1.47882e-13	1.36479e-12	-	-	-	-	gi|392564526|gb|EIW57704.1|/7.95174e-21/hypothetical protein TRAVEDRAFT_169675 [Trametes versicolor FP-101664 SS1]
GME5858_g	42	237	7.06	41.57	2.5578	1.22347e-13	1.17086e-12	-	-	-	-	gi|336372896|gb|EGO01235.1|/8.08479e-18/hypothetical protein SERLA73DRAFT_167356 [Serpula lacrymans var. lacrymans S7.3]
GME11772_g	121	682	20.33	119.61	2.55666	3.28626e-14	3.54154e-13	-	-	-	-	gi|336365594|gb|EGN93944.1|/2.71931e-141/hypothetical protein SERLA73DRAFT_78326 [Serpula lacrymans var. lacrymans S7.3]
GME9496_g	69	388	11.59	68.05	2.55371	0	0	-	-	-	-	gi|299756422|ref|XP_001829320.2|/6.29518e-52/hypothetical protein CC1G_00499 [Coprinopsis cinerea okayama7||130]
GME5215_g	14	78	2.35	13.68	2.54134	1.8804e-07	8.96759e-07	-	-	-	-	gi|350288880|gb|EGZ70105.1|/5.01069e-11/CNVH-domain-containing protein [Neurospora tetrasperma FGSC 2509]
GME877_g	12	67	2.02	11.75	2.54023	6.19056e-07	2.77132e-06	-	-	GO:0004672//protein kinase activity;GO:0032559	GO:0006464//cellular protein modification process	gi|299752038|ref|XP_002911714.1|/0/CMGC/DYRK/YAK protein kinase [Coprinopsis cinerea okayama7||130]
GME3556_g	12	67	2.02	11.75	2.54023	6.19056e-07	2.76987e-06	-	-	-	-	-
GME8395_g	9	50	1.51	8.77	2.53803	3.54216e-06	1.43127e-05	-	-	-	-	gi|392593034|gb|EIW82360.1|/6.97044e-15/hypothetical protein CONPUDRAFT_81851 [Coniophora puteana RWD-64-598 SS2]
GME8977_g	26	144	4.37	25.26	2.53115	1.17612e-10	7.56292e-10	-	-	-	-	gi|395323818|gb|EJF56274.1|/2.12181e-56/NAD(P)-binding protein, partial [Dichomitus squalens LYAD-421 SS1]
GME8598_g	49	271	8.23	47.53	2.52987	4.59632e-14	4.83151e-13	ko05215//Prostate cancer;ko05200//Pathways in cancer;ko00480//Glutathione metabolism;ko00980//Metabolism of xenobiotics by cytochrome P450;ko00982//Drug metabolism - cytochrome P450	-	GO:0003824//catalytic activity	-	gi|170091744|ref|XP_001877094.1|/3.22546e-89/predicted protein [Laccaria bicolor S238N-H82]
GME11315_g	19	105	3.19	18.42	2.52964	8.96054e-09	4.88996e-08	ko00040//Pentose and glucuronate interconversions;ko03430//Mismatch repair;ko01100//Metabolic pathways;ko03440//Homologous recombination;ko01040//Biosynthesis of unsaturated fatty acids;ko00061//Fatty acid biosynthesis;ko01110//Biosynthesis of secondary metabolites;ko00640//Propanoate metabolism;ko00620//Pyruvate metabolism;ko03410//Base excision repair;ko01120//Microbial metabolism in diverse en…	-	GO:0003824//catalytic activity	GO:0008152//metabolic process	gi|238581561|ref|XP_002389650.1|/2.43241e-97/hypothetical protein MPER_11191 [Moniliophthora perniciosa FA553]
GME5759_g	28	155	4.71	27.18	2.52875	3.42424e-11	2.29518e-10	-	-	-	-	gi|170113310|ref|XP_001887855.1|/4.97947e-42/predicted protein [Laccaria bicolor S238N-H82]
GME7787_g	8	44	1.34	7.72	2.52637	6.3015e-06	2.44785e-05	-	-	-	-	gi|170093988|ref|XP_001878215.1|/7.4265e-21/predicted protein [Laccaria bicolor S238N-H82]
GME436_g	20	110	3.36	19.29	2.52132	4.8386e-09	2.69913e-08	ko02010//ABC transporters;ko01120//Microbial metabolism in diverse environments;ko00350//Tyrosine metabolism	-	GO:0016829//lyase activity	-	gi|336374852|gb|EGO03188.1|/3.06633e-84/hypothetical protein SERLA73DRAFT_174646 [Serpula lacrymans var. lacrymans S7.3]
GME2344_g	127	696	21.34	122.07	2.51608	4.37428e-14	4.62084e-13	-	-	-	-	gi|299743178|ref|XP_001835593.2|/2.25694e-49/hypothetical protein CC1G_03375 [Coprinopsis cinerea okayama7||130]
GME10872_g	27	148	4.54	25.96	2.51553	6.3377e-11	4.13766e-10	-	-	-	-	gi|170113984|ref|XP_001888190.1|/6.37379e-32/predicted protein [Laccaria bicolor S238N-H82]
GME9833_g	100	545	16.8	95.58	2.50825	1.42109e-14	1.61497e-13	ko04910//Insulin signaling pathway;ko00500//Starch and sucrose metabolism	-	GO:0035251//UDP-glucosyltransferase activity	GO:0005977//glycogen metabolic process	gi|169847251|ref|XP_001830337.1|/0/glycogen synthase [Coprinopsis cinerea okayama7||130]
GME1915_g	53	289	8.91	50.69	2.5082	5.4845e-14	5.68817e-13	ko01100//Metabolic pathways;ko00670//One carbon pool by folate;ko03440//Homologous recombination;ko00240//Pyrimidine metabolism	GO:0044424//intracellular part	GO:0042083//5,10-methylenetetrahydrofolate-dependent methyltransferase activity	GO:0009177;GO:0006730//one-carbon metabolic process	gi|170116608|ref|XP_001889494.1|/4.34084e-150/predicted protein [Laccaria bicolor S238N-H82]
GME4323_g	489	2663	82.17	467.05	2.50689	6.82122e-13	5.39761e-12	ko00620//Pyruvate metabolism;ko00720//Carbon fixation pathways in prokaryotes;ko01100//Metabolic pathways;ko01120//Microbial metabolism in diverse environments;ko00020//Citrate cycle (TCA cycle)	-	GO:0016879//ligase activity, forming carbon-nitrogen bonds;GO:0016885;GO:0032559	GO:0006006//glucose metabolic process	gi|336380956|gb|EGO22108.1|/0/hypothetical protein SERLADRAFT_450999 [Serpula lacrymans var. lacrymans S7.9]
GME12080_g	67	362	11.26	63.49	2.49532	0	0	-	-	-	-	-
GME11292_g	40	216	6.72	37.88	2.4949	1.34781e-13	1.25884e-12	ko00650//Butanoate metabolism;ko01100//Metabolic pathways;ko00051//Fructose and mannose metabolism;ko00625//Chloroalkane and chloroalkene degradation;ko00363//Bisphenol degradation;ko01120//Microbial metabolism in diverse environments;ko00680//Methane metabolism;ko00260//Glycine, serine and threonine metabolism	-	GO:0016614//oxidoreductase activity, acting on CH-OH group of donors;GO:0000166//nucleotide binding	GO:0008152//metabolic process	gi|170083883|ref|XP_001873165.1|/0/predicted protein [Laccaria bicolor S238N-H82]
GME6378_g	92	496	15.46	86.99	2.49231	0	0	-	-	-	-	gi|302675144|ref|XP_003027256.1|/2.52347e-07/hypothetical protein SCHCODRAFT_113593 [Schizophyllum commune H4-8]
GME6788_g	24	129	4.03	22.62	2.48875	4.0635e-10	2.4858e-09	-	-	-	-	-
GME8433_g	56	301	9.41	52.79	2.488	2.13162e-14	2.3689e-13	ko01100//Metabolic pathways;ko00790//Folate biosynthesis	-	GO:0016874//ligase activity	GO:0008152//metabolic process	gi|170091924|ref|XP_001877184.1|/0/predicted protein [Laccaria bicolor S238N-H82]
GME11334_g	11	59	1.85	10.35	2.48403	1.11487e-06	4.84867e-06	ko04113//Meiosis - yeast;ko04110//Cell cycle;ko04111//Cell cycle - yeast	-	-	-	gi|299755496|ref|XP_001828703.2|/6.64889e-98/hypothetical protein CC1G_11293 [Coprinopsis cinerea okayama7||130]
GME5575_g	77	409	12.94	71.73	2.47074	0	0	-	GO:0031224//intrinsic to membrane	GO:0005275//amine transmembrane transporter activity	GO:0006865//amino acid transport	gi|299753491|ref|XP_001833309.2|/0/dicarboxylic amino acid permease [Coprinopsis cinerea okayama7||130]
GME3923_g	32	169	5.38	29.64	2.46187	3.15304e-12	2.32693e-11	-	-	GO:0000166//nucleotide binding	GO:0044267//cellular protein metabolic process	gi|336364426|gb|EGN92785.1|/0/hypothetical protein SERLA73DRAFT_190646 [Serpula lacrymans var. lacrymans S7.3]
GME1868_g	504	2655	84.69	465.64	2.45895	2.62456e-13	2.25196e-12	-	-	-	-	gi|170089043|ref|XP_001875744.1|/2.66116e-86/predicted protein [Laccaria bicolor S238N-H82]
GME9720_g	31	163	5.21	28.59	2.45616	5.61262e-12	4.03071e-11	ko05031//Amphetamine addiction;ko04744//Phototransduction;ko04745//Phototransduction - fly;ko04916//Melanogenesis;ko05152//Tuberculosis;ko04720//Long-term potentiation;ko04020//Calcium signaling pathway;ko04626//Plant-pathogen interaction;ko04270//Vascular smooth muscle contraction;ko05133//Pertussis;ko04971//Gastric acid secretion;ko05214//Glioma;ko04910//Insulin signaling pathway;ko04970//Saliv…	-	-	-	gi|169844789|ref|XP_001829115.1|/9.30981e-78/hypothetical protein CC1G_01795 [Coprinopsis cinerea okayama7||130]
GME5647_g	13	68	2.18	11.93	2.45219	3.42078e-07	1.57936e-06	-	-	-	-	gi|302692616|ref|XP_003035987.1|/1.75511e-27/hypothetical protein SCHCODRAFT_105639 [Schizophyllum commune H4-8]
GME2123_g	12	63	2.02	11.05	2.45162	6.19342e-07	2.7697e-06	-	-	-	-	gi|336363767|gb|EGN92140.1|/1.01068e-59/hypothetical protein SERLA73DRAFT_99710 [Serpula lacrymans var. lacrymans S7.3]
GME6145_g	113	592	18.99	103.83	2.45091	2.52686e-13	2.20128e-12	ko01100//Metabolic pathways;ko00624//Polycyclic aromatic hydrocarbon degradation;ko00340//Histidine metabolism;ko00623//Toluene degradation;ko00627//Aminobenzoate degradation;ko00361//Chlorocyclohexane and chlorobenzene degradation;ko00363//Bisphenol degradation;ko00960//Tropane, piperidine and pyridine alkaloid biosynthesis;ko00903//Limonene and pinene degradation;ko00626//Naphthalene degradatio…	-	-	-	gi|295016067|emb|CBE71381.1|/1.68748e-167/esterase 1 [Pleurotus sapidus]
GME8927_g	51	267	8.57	46.83	2.45007	2.06502e-14	2.30688e-13	-	-	-	-	gi|389742106|gb|EIM83293.1|/3.74641e-158/hypothetical protein STEHIDRAFT_33980, partial [Stereum hirsutum FP-91666 SS1]
GME280_g	26	136	4.37	23.85	2.44828	1.17612e-10	7.55723e-10	-	-	GO:0003676//nucleic acid binding;GO:0046914//transition metal ion binding;GO:0032559	GO:0006305	gi|170086666|ref|XP_001874556.1|/0/predicted protein [Laccaria bicolor S238N-H82]
GME2026_g	9	47	1.51	8.24	2.4481	3.59448e-06	1.45035e-05	-	-	-	-	gi|336363775|gb|EGN92148.1|/2.29937e-98/hypothetical protein SERLA73DRAFT_191594 [Serpula lacrymans var. lacrymans S7.3]
GME7996_g	33	172	5.55	30.17	2.44256	1.80211e-12	1.3617e-11	-	-	-	-	gi|336367732|gb|EGN96076.1|/1.90059e-148/hypothetical protein SERLA73DRAFT_124916 [Serpula lacrymans var. lacrymans S7.3]
GME8866_g	51	265	8.57	46.48	2.43924	2.06502e-14	2.3099e-13	ko00260//Glycine, serine and threonine metabolism	-	-	-	gi|170106181|ref|XP_001884302.1|/5.79073e-167/predicted protein [Laccaria bicolor S238N-H82]
GME2225_g	11	57	1.85	10	2.4344	1.11666e-06	4.85401e-06	-	-	-	-	gi|302689907|ref|XP_003034633.1|/5.90178e-24/hypothetical protein SCHCODRAFT_107292 [Schizophyllum commune H4-8]
GME2781_g	11	57	1.85	10	2.4344	1.11666e-06	4.85155e-06	ko00750//Vitamin B6 metabolism;ko01100//Metabolic pathways;ko00350//Tyrosine metabolism;ko01120//Microbial metabolism in diverse environments;ko00680//Methane metabolism;ko00260//Glycine, serine and threonine metabolism;ko00624//Polycyclic aromatic hydrocarbon degradation;ko00361//Chlorocyclohexane and chlorobenzene degradation;ko01120//Microbial metabolism in diverse environments;ko00640//Propan…	-	-	-	gi|389747731|gb|EIM88909.1|/2.40108e-79/NAD-P-binding protein [Stereum hirsutum FP-91666 SS1]
GME6508_g	57	295	9.58	51.74	2.43318	6.70574e-14	6.87137e-13	-	-	-	-	gi|336369464|gb|EGN97805.1|/3.49172e-37/hypothetical protein SERLA73DRAFT_90914 [Serpula lacrymans var. lacrymans S7.3]
GME7539_g	13	67	2.18	11.75	2.43026	3.42126e-07	1.57873e-06	ko01100//Metabolic pathways;ko00500//Starch and sucrose metabolism	-	GO:0003824//catalytic activity	-	gi|302687152|ref|XP_003033256.1|/2.36484e-140/glycoside hydrolase family 5 protein [Schizophyllum commune H4-8]
GME8342_g	23	118	3.86	20.7	2.42296	7.55618e-10	4.49687e-09	-	-	GO:0003824//catalytic activity	-	gi|170091682|ref|XP_001877063.1|/6.22931e-158/spermidine synthase [Laccaria bicolor S238N-H82]
GME4194_g	89	455	14.96	79.8	2.41528	0	0	-	-	-	-	-
GME6290_g	20	102	3.36	17.89	2.41262	4.8386e-09	2.69561e-08	-	-	-	-	gi|390601752|gb|EIN11145.1|/6.90862e-137/hypothetical protein PUNSTDRAFT_141604 [Punctularia strigosozonata HHB-11173 SS5]
GME9909_g	84	428	14.12	75.06	2.4103	0	0	-	-	-	-	gi|170093021|ref|XP_001877732.1|/0/predicted protein [Laccaria bicolor S238N-H82]
GME2956_g	412	2086	69.23	365.85	2.40178	2.26486e-13	1.99541e-12	ko03008//Ribosome biogenesis in eukaryotes;ko04723//Retrograde endocannabinoid signaling	-	-	-	gi|169867144|ref|XP_001840153.1|/2.3582e-137/N-acyl-phosphatidylethanolamine-hydrolyzing phospholipase D [Coprinopsis cinerea okayama7||130]
GME2061_g	50	252	8.4	44.2	2.39559	4.55192e-14	4.79663e-13	-	-	-	GO:0006810//transport	gi|170089391|ref|XP_001875918.1|/1.34898e-12/predicted protein [Laccaria bicolor S238N-H82]
GME249_g	197	988	33.1	173.28	2.3882	0	0	ko01100//Metabolic pathways;ko00740//Riboflavin metabolism	-	GO:0046872//metal ion binding;GO:0016829//lyase activity	-	gi|170086806|ref|XP_001874626.1|/1.30851e-87/predicted protein [Laccaria bicolor S238N-H82]
GME11311_g	10	50	1.68	8.77	2.38412	2.0302e-06	8.53423e-06	-	-	-	-	gi|170083909|ref|XP_001873178.1|/0/predicted protein [Laccaria bicolor S238N-H82]
GME1675_g	17	85	2.86	14.91	2.38219	3.05392e-08	1.58752e-07	ko01100//Metabolic pathways;ko00740//Riboflavin metabolism	-	GO:0003676//nucleic acid binding;GO:0016866//intramolecular transferase activity	GO:0009451//RNA modification	gi|169846844|ref|XP_001830136.1|/0/tRNA-pseudouridine synthase [Coprinopsis cinerea okayama7||130]
GME2328_g	141	704	23.69	123.47	2.38181	0	0	-	-	-	-	gi|170108941|ref|XP_001885678.1|/2.79318e-59/predicted protein [Laccaria bicolor S238N-H82]
GME10116_g	108	539	18.15	94.53	2.3808	0	0	ko01100//Metabolic pathways;ko00330//Arginine and proline metabolism;ko03010//Ribosome;ko03030//DNA replication;ko00970//Aminoacyl-tRNA biosynthesis	-	-	GO:0006412//translation	gi|403412349|emb|CCL99049.1|/0/predicted protein [Fibroporia radiculosa]
GME8683_g	32	159	5.38	27.89	2.37407	3.15304e-12	2.32492e-11	-	-	-	-	gi|336373442|gb|EGO01780.1|/1.86722e-74/hypothetical protein SERLA73DRAFT_85661 [Serpula lacrymans var. lacrymans S7.3]
GME8717_g	50	248	8.4	43.5	2.37255	4.55192e-14	4.79073e-13	ko00770//Pantothenate and CoA biosynthesis	-	-	-	gi|170086980|ref|XP_001874713.1|/8.96528e-33/predicted protein [Laccaria bicolor S238N-H82]
GME11390_g	102	506	17.14	88.74	2.37222	0	0	ko04910//Insulin signaling pathway;ko04150//mTOR signaling pathway;ko03013//RNA transport	GO:0044424//intracellular part	GO:0008135//translation factor activity, nucleic acid binding	GO:0006412//translation	gi|242213217|ref|XP_002472438.1|/2.31309e-121/eukaryotic translation initiation factor 4E class I [Postia placenta Mad-698-R]
GME4796_g	53	263	8.91	46.13	2.37221	5.4845e-14	5.69508e-13	ko04113//Meiosis - yeast	-	-	-	gi|395333241|gb|EJF65619.1|/8.0541e-180/general substrate transporter [Dichomitus squalens LYAD-421 SS1]
GME2921_g	63	312	10.59	54.72	2.36937	0	0	-	-	-	-	gi|389746623|gb|EIM87802.1|/1.10658e-47/hypothetical protein STEHIDRAFT_94603 [Stereum hirsutum FP-91666 SS1]
GME5078_g	73	361	12.27	63.31	2.3673	0	0	ko00620//Pyruvate metabolism;ko01100//Metabolic pathways;ko00630//Glyoxylate and dicarboxylate metabolism;ko00710//Carbon fixation in photosynthetic organisms;ko01110//Biosynthesis of secondary metabolites;ko00020//Citrate cycle (TCA cycle)	-	GO:0016615//malate dehydrogenase activity	GO:0009060//aerobic respiration;GO:0005975//carbohydrate metabolic process;GO:0043648//dicarboxylic acid metabolic process	gi|299741021|ref|XP_001834158.2|/2.4189e-132/L-malate dehydrogenase [Coprinopsis cinerea okayama7||130]
GME6024_g	15	74	2.52	12.98	2.36479	1.02974e-07	5.04887e-07	-	-	-	-	gi|170118668|ref|XP_001890508.1|/4.09983e-22/predicted protein [Laccaria bicolor S238N-H82]
GME2058_g	103	507	17.31	88.92	2.3609	0	0	-	GO:0043231//intracellular membrane-bounded organelle	GO:0003676//nucleic acid binding	-	gi|336370130|gb|EGN98471.1|/0/hypothetical protein SERLA73DRAFT_109982 [Serpula lacrymans var. lacrymans S7.3]
GME2502_g	25	123	4.2	21.57	2.36056	2.1851e-10	1.37611e-09	-	-	-	-	-
GME186_g	24	117	4.03	20.52	2.34818	4.0635e-10	2.48937e-09	-	-	-	-	gi|403415864|emb|CCM02564.1|/2.94069e-119/predicted protein [Fibroporia radiculosa]
GME7066_g	16	78	2.69	13.68	2.34639	5.61678e-08	2.82525e-07	-	-	-	-	gi|238582519|ref|XP_002389957.1|/1.93668e-39/hypothetical protein MPER_10847 [Moniliophthora perniciosa FA553]
GME4628_g	14	68	2.35	11.93	2.34386	1.88243e-07	8.97226e-07	ko01100//Metabolic pathways;ko00230//Purine metabolism;ko00983//Drug metabolism - other enzymes	-	GO:0016884//carbon-nitrogen ligase activity, with glutamine as amido-N-donor;GO:0032559	GO:0009064//glutamine family amino acid metabolic process;GO:0009168//purine ribonucleoside monophosphate biosynthetic process	gi|299749176|ref|XP_001838564.2|/0/GMP synthase [Coprinopsis cinerea okayama7||130]
GME2834_g	21	102	3.53	17.89	2.34141	2.60858e-09	1.49517e-08	-	-	-	-	-
GME2100_g	31	150	5.21	26.31	2.33626	5.61262e-12	4.02395e-11	-	-	-	-	gi|170090183|ref|XP_001876314.1|/6.19329e-143/predicted protein [Laccaria bicolor S238N-H82]
GME9928_g	23	111	3.86	19.47	2.33458	7.55618e-10	4.50629e-09	ko01100//Metabolic pathways;ko00270//Cysteine and methionine metabolism;ko00290//Valine, leucine and isoleucine biosynthesis;ko01110//Biosynthesis of secondary metabolites;ko00260//Glycine, serine and threonine metabolism	-	GO:0016841//ammonia-lyase activity;GO:0048037//cofactor binding	GO:0006549//isoleucine metabolic process	gi|170093045|ref|XP_001877744.1|/5.17444e-87/predicted protein [Laccaria bicolor S238N-H82]
GME10895_g	33	159	5.55	27.89	2.32919	1.80211e-12	1.3605e-11	-	-	-	-	gi|170103400|ref|XP_001882915.1|/3.22861e-37/predicted protein [Laccaria bicolor S238N-H82]
GME10032_g	32	154	5.38	27.01	2.32782	3.15304e-12	2.32292e-11	-	-	-	-	gi|336371408|gb|EGN99747.1|/4.45604e-93/hypothetical protein SERLA73DRAFT_52613 [Serpula lacrymans var. lacrymans S7.3]
GME4931_g	52	249	8.74	43.67	2.32094	6.59472e-14	6.76572e-13	-	-	-	-	gi|169850368|ref|XP_001831880.1|/1.709e-21/hypothetical protein CC1G_08397 [Coprinopsis cinerea okayama7||130]
GME8921_g	9	43	1.51	7.54	2.32002	4.09504e-06	1.64533e-05	-	-	-	-	gi|170107019|ref|XP_001884720.1|/1.52061e-87/predicted protein [Laccaria bicolor S238N-H82]
GME351_g	28	134	4.71	23.5	2.31886	3.42424e-11	2.29338e-10	-	-	-	-	gi|170100865|ref|XP_001881650.1|/7.08117e-154/predicted protein [Laccaria bicolor S238N-H82]
GME8928_g	90	430	15.12	75.42	2.31849	0	0	-	-	-	-	gi|389742106|gb|EIM83293.1|/1.41747e-158/hypothetical protein STEHIDRAFT_33980, partial [Stereum hirsutum FP-91666 SS1]
GME2692_g	13	62	2.18	10.87	2.31795	3.43698e-07	1.58427e-06	-	-	-	-	gi|395323883|gb|EJF56336.1|/2.72169e-83/hypothetical protein DICSQDRAFT_141312 [Dichomitus squalens LYAD-421 SS1]
GME9354_g	41	195	6.89	34.2	2.31142	1.47882e-13	1.36923e-12	-	-	-	-	gi|170084637|ref|XP_001873542.1|/4.11393e-17/predicted protein [Laccaria bicolor S238N-H82]
GME8929_g	112	532	18.82	93.3	2.30961	0	0	-	-	-	-	gi|389742106|gb|EIM83293.1|/4.74963e-131/hypothetical protein STEHIDRAFT_33980, partial [Stereum hirsutum FP-91666 SS1]
GME8535_g	54	254	9.07	44.55	2.29625	5.0182e-14	5.24915e-13	-	-	-	-	gi|170091808|ref|XP_001877126.1|/1.47874e-170/predicted protein [Laccaria bicolor S238N-H82]
GME11623_g	56	263	9.41	46.13	2.29344	2.13162e-14	2.37818e-13	ko05166//HTLV-I infection	-	-	-	gi|395334034|gb|EJF66410.1|/6.65129e-59/hypothetical protein DICSQDRAFT_75064 [Dichomitus squalens LYAD-421 SS1]
GME2753_g	9	42	1.51	7.37	2.28712	4.49358e-06	1.79701e-05	ko00650//Butanoate metabolism;ko01100//Metabolic pathways;ko00250//Alanine, aspartate and glutamate metabolism;ko04727//GABAergic synapse;ko04940//Type I diabetes mellitus;ko00410//beta-Alanine metabolism;ko01110//Biosynthesis of secondary metabolites;ko00430//Taurine and hypotaurine metabolism	-	-	-	gi|395327428|gb|EJF59828.1|/1.3844e-149/PLP-dependent transferase [Dichomitus squalens LYAD-421 SS1]
GME861_g	27	126	4.54	22.1	2.28328	6.3377e-11	4.14082e-10	ko02020//Two-component system;ko01100//Metabolic pathways;ko00591//Linoleic acid metabolism;ko00051//Fructose and mannose metabolism;ko00362//Benzoate degradation;ko00363//Bisphenol degradation;ko01110//Biosynthesis of secondary metabolites;ko00903//Limonene and pinene degradation;ko00650//Butanoate metabolism;ko00626//Naphthalene degradation;ko00625//Chloroalkane and chloroalkene degradation;ko0…	-	GO:0003824//catalytic activity	GO:0008152//metabolic process	gi|336371260|gb|EGN99599.1|/1.03447e-103/hypothetical protein SERLA73DRAFT_52555 [Serpula lacrymans var. lacrymans S7.3]
GME4837_g	12	56	2.02	9.82	2.28137	6.3295e-07	2.8276e-06	ko01100//Metabolic pathways;ko00520//Amino sugar and nucleotide sugar metabolism;ko00500//Starch and sucrose metabolism;ko01110//Biosynthesis of secondary metabolites	-	GO:0016798//hydrolase activity, acting on glycosyl bonds	GO:0008152//metabolic process	gi|336384802|gb|EGO25950.1|/2.39915e-113/glycoside hydrolase family 18 protein [Serpula lacrymans var. lacrymans S7.9]
GME2032_g	14	65	2.35	11.4	2.2783	1.89042e-07	9.0053e-07	ko05166//HTLV-I infection;ko01100//Metabolic pathways;ko00230//Purine metabolism;ko03410//Base excision repair;ko03030//DNA replication;ko03420//Nucleotide excision repair;ko00240//Pyrimidine metabolism	-	-	-	gi|170089977|ref|XP_001876211.1|/4.88493e-52/predicted protein [Laccaria bicolor S238N-H82]
GME10452_g	329	1526	55.29	267.64	2.2752	0	0	-	-	-	-	-
GME9603_g	265	1227	44.53	215.2	2.27283	6.54588e-13	5.19416e-12	-	-	-	-	gi|336373146|gb|EGO01484.1|/2.93827e-97/hypothetical protein SERLA73DRAFT_176783 [Serpula lacrymans var. lacrymans S7.3]
GME9093_g	16	74	2.69	12.98	2.27061	5.62318e-08	2.82681e-07	ko00620//Pyruvate metabolism;ko01100//Metabolic pathways;ko00500//Starch and sucrose metabolism	-	-	-	gi|389740910|gb|EIM82100.1|/1.46832e-91/glycoside hydrolase family 16 protein, partial [Stereum hirsutum FP-91666 SS1]
GME2791_g	47	217	7.9	38.06	2.26835	0	0	-	-	-	-	gi|170111318|ref|XP_001886863.1|/7.99409e-07/predicted protein [Laccaria bicolor S238N-H82]
GME7441_g	105	483	17.64	84.71	2.26368	0	0	ko01100//Metabolic pathways;ko00590//Arachidonic acid metabolism	-	GO:0046914//transition metal ion binding;GO:0070011	GO:0019538//protein metabolic process;GO:0006691//leukotriene metabolic process	gi|336378262|gb|EGO19420.1|/0/hypothetical protein SERLADRAFT_363857 [Serpula lacrymans var. lacrymans S7.9]
GME7398_g	12	55	2.02	9.65	2.25617	6.42634e-07	2.86487e-06	-	-	GO:0005488//binding	-	gi|170102282|ref|XP_001882357.1|/0/SNF2 superfamily protein [Laccaria bicolor S238N-H82]
GME1989_g	141	645	23.69	113.12	2.2555	0	0	-	-	-	-	gi|170090141|ref|XP_001876293.1|/9.68479e-23/predicted protein [Laccaria bicolor S238N-H82]
GME10893_g	14	64	2.35	11.22	2.25534	1.89736e-07	9.03333e-07	-	-	-	-	gi|170103400|ref|XP_001882915.1|/7.7354e-31/predicted protein [Laccaria bicolor S238N-H82]
GME9703_g	23	105	3.86	18.42	2.2546	7.55628e-10	4.49068e-09	ko04141//Protein processing in endoplasmic reticulum	-	GO:0000166//nucleotide binding;GO:0003824//catalytic activity	-	gi|44151609|gb|AAS46742.1|/4.04338e-168/putative NADH:flavin oxidoreductase 1 [Pleurotus djamor]
GME3421_g	21	96	3.53	16.84	2.25415	2.60872e-09	1.48925e-08	-	-	-	-	gi|170087788|ref|XP_001875117.1|/7.02754e-24/predicted protein [Laccaria bicolor S238N-H82]
GME10930_g	104	475	17.48	83.31	2.25278	0	0	-	-	-	-	gi|389749226|gb|EIM90403.1|/1.02594e-149/hypothetical protein STEHIDRAFT_119409 [Stereum hirsutum FP-91666 SS1]
GME4406_g	13	59	2.18	10.35	2.24723	3.5023e-07	1.61177e-06	-	-	-	-	gi|170114193|ref|XP_001888294.1|/8.37624e-122/predicted protein [Laccaria bicolor S238N-H82]
GME6038_g	11	50	1.85	8.77	2.24505	1.2291e-06	5.31575e-06	-	-	-	-	gi|353235274|emb|CCA67289.1|/1.94695e-21/hypothetical protein PIIN_01122 [Piriformospora indica DSM 11827]
GME8006_g	41	186	6.89	32.62	2.24318	1.47882e-13	1.36332e-12	-	-	-	-	gi|170093105|ref|XP_001877774.1|/1.3799e-33/predicted protein [Laccaria bicolor S238N-H82]
GME8375_g	48	217	8.07	38.06	2.23763	1.06359e-13	1.04357e-12	ko04144//Endocytosis	-	-	-	gi|390601118|gb|EIN10512.1|/8.82571e-121/ArfGap-domain-containing protein [Punctularia strigosozonata HHB-11173 SS5]
GME348_g	31	140	5.21	24.55	2.23637	5.61262e-12	4.02057e-11	ko05200//Pathways in cancer;ko04011//MAPK signaling pathway - yeast;ko05216//Thyroid cancer;ko03013//RNA transport	-	-	-	gi|170103218|ref|XP_001882824.1|/9.55339e-24/predicted protein [Laccaria bicolor S238N-H82]
GME10681_g	10	45	1.68	7.89	2.23156	2.5546e-06	1.05671e-05	-	-	-	-	gi|375333787|gb|AFA53122.1|/5.30279e-114/lectin 2 [Agrocybe aegerita]
GME7621_g	27	121	4.54	21.22	2.22466	6.3377e-11	4.14717e-10	-	-	-	-	gi|169865143|ref|XP_001839175.1|/2.30977e-06/hypothetical protein CC1G_07890 [Coprinopsis cinerea okayama7||130]
GME9212_g	19	85	3.19	14.91	2.22465	8.96586e-09	4.88662e-08	ko05215//Prostate cancer;ko05200//Pathways in cancer;ko00480//Glutathione metabolism;ko00980//Metabolism of xenobiotics by cytochrome P450;ko00982//Drug metabolism - cytochrome P450	-	GO:0003824//catalytic activity	-	gi|169863935|ref|XP_001838582.1|/6.76296e-64/glutathione S-transferase [Coprinopsis cinerea okayama7||130]
GME6011_g	48	215	8.07	37.71	2.22431	1.06359e-13	1.04597e-12	-	-	-	-	-
GME10747_g	17	76	2.86	13.33	2.22059	3.0611e-08	1.58932e-07	-	-	-	-	gi|170113984|ref|XP_001888190.1|/2.23221e-53/predicted protein [Laccaria bicolor S238N-H82]
GME1089_g	9	40	1.51	7.02	2.21692	6.3007e-06	2.44865e-05	-	-	-	-	gi|170113258|ref|XP_001887829.1|/4.58748e-52/predicted protein [Laccaria bicolor S238N-H82]
GME8845_g	11	49	1.85	8.59	2.21513	1.30843e-06	5.63317e-06	-	-	-	-	gi|392593149|gb|EIW82475.1|/2.93627e-49/hypothetical protein CONPUDRAFT_136968 [Coniophora puteana RWD-64-598 SS2]
GME170_g	254	1129	42.68	198.01	2.21394	3.03758e-13	2.56007e-12	-	-	GO:0046914//transition metal ion binding	-	gi|170104926|ref|XP_001883676.1|/3.43331e-100/predicted protein [Laccaria bicolor S238N-H82]
GME10131_g	36	160	6.05	28.06	2.21351	4.07452e-13	3.36433e-12	ko00051//Fructose and mannose metabolism;ko01100//Metabolic pathways;ko00561//Glycerolipid metabolism	-	GO:0003824//catalytic activity	-	gi|170092475|ref|XP_001877459.1|/2.47466e-102/predicted protein [Laccaria bicolor S238N-H82]
GME9531_g	19	84	3.19	14.73	2.20713	8.96946e-09	4.88547e-08	-	-	-	GO:0016192//vesicle-mediated transport	gi|336364821|gb|EGN93175.1|/0/hypothetical protein SERLA73DRAFT_79013 [Serpula lacrymans var. lacrymans S7.3]
GME7170_g	19	84	3.19	14.73	2.20713	8.96946e-09	4.88236e-08	ko01100//Metabolic pathways;ko00624//Polycyclic aromatic hydrocarbon degradation;ko00340//Histidine metabolism;ko00540//Lipopolysaccharide biosynthesis;ko01120//Microbial metabolism in diverse environments;ko00350//Tyrosine metabolism	-	-	-	gi|336372573|gb|EGO00912.1|/1.57153e-123/hypothetical protein SERLA73DRAFT_87273 [Serpula lacrymans var. lacrymans S7.3]
GME8452_g	33	146	5.55	25.61	2.20615	1.80211e-12	1.3569e-11	ko03015//mRNA surveillance pathway	-	-	GO:0010467//gene expression	gi|336386670|gb|EGO27816.1|/1.98641e-165/hypothetical protein SERLADRAFT_447035 [Serpula lacrymans var. lacrymans S7.9]
GME8415_g	100	442	16.8	77.52	2.20611	1.42109e-14	1.61283e-13	ko01100//Metabolic pathways;ko00565//Ether lipid metabolism;ko01110//Biosynthesis of secondary metabolites	-	GO:0016407//acetyltransferase activity	-	gi|170094402|ref|XP_001878422.1|/5.27683e-129/predicted protein [Laccaria bicolor S238N-H82]
GME8117_g	24	106	4.03	18.59	2.20568	4.06368e-10	2.48236e-09	-	GO:0031224//intrinsic to membrane	GO:0015291//secondary active transmembrane transporter activity	GO:0015698//inorganic anion transport	gi|170099503|ref|XP_001880970.1|/0/inorganic phosphate transporter [Laccaria bicolor S238N-H82]
GME8102_g	25	110	4.2	19.29	2.19939	2.18516e-10	1.37211e-09	ko04142//Lysosome	GO:0043234//protein complex	-	GO:0015031//protein transport	gi|170098969|ref|XP_001880703.1|/0/predicted protein [Laccaria bicolor S238N-H82]
GME7130_g	11	48	1.85	8.42	2.18629	1.44131e-06	6.1928e-06	-	-	-	-	gi|170099896|ref|XP_001881166.1|/6.53579e-103/predicted protein [Laccaria bicolor S238N-H82]
GME11256_g	40	174	6.72	30.52	2.18322	1.34781e-13	1.26298e-12	ko04120//Ubiquitin mediated proteolysis	-	GO:0016853//isomerase activity	GO:0044267//cellular protein metabolic process	gi|299756011|ref|XP_001829031.2|/0/peptidylprolyl isomerase (cyclophilin)-like protein 2 [Coprinopsis cinerea okayama7||130]
GME7380_g	87	378	14.62	66.3	2.18107	0	0	-	-	-	-	gi|170113045|ref|XP_001887723.1|/2.24082e-08/predicted protein [Laccaria bicolor S238N-H82]
GME7895_g	12	52	2.02	9.12	2.17468	7.32e-07	3.25308e-06	-	-	-	-	gi|392567526|gb|EIW60701.1|/6.25098e-108/hypothetical protein TRAVEDRAFT_118975 [Trametes versicolor FP-101664 SS1]
GME2211_g	12	52	2.02	9.12	2.17468	7.32e-07	3.25139e-06	-	-	-	-	gi|336370224|gb|EGN98565.1|/9.70024e-56/hypothetical protein SERLA73DRAFT_110123 [Serpula lacrymans var. lacrymans S7.3]
GME6104_g	204	880	34.28	154.34	2.17067	1.85407e-13	1.65915e-12	ko00627//Aminobenzoate degradation;ko01120//Microbial metabolism in diverse environments	-	GO:0042578//phosphoric ester hydrolase activity	GO:0006796//phosphate-containing compound metabolic process	gi|170107989|ref|XP_001885204.1|/3.15742e-117/predicted protein [Laccaria bicolor S238N-H82]
GME9286_g	10	43	1.68	7.54	2.1661	3.5898e-06	1.44915e-05	-	-	-	-	-
GME2947_g	1448	6197	243.32	1086.85	2.15923	5.46652e-12	3.9324e-11	-	-	-	-	gi|389743543|gb|EIM84727.1|/7.63467e-32/ricin B-like lectin [Stereum hirsutum FP-91666 SS1]
GME5484_g	41	174	6.89	30.52	2.14718	1.47882e-13	1.36775e-12	ko03018//RNA degradation	-	-	-	gi|170088382|ref|XP_001875414.1|/8.36141e-39/predicted protein [Laccaria bicolor S238N-H82]
GME10393_g	13	55	2.18	9.65	2.1462	4.07344e-07	1.86158e-06	-	-	-	-	gi|169850400|ref|XP_001831896.1|/3.73335e-60/hypothetical protein CC1G_08413 [Coprinopsis cinerea okayama7||130]
GME6098_g	75	318	12.6	55.77	2.14607	0	0	-	-	-	-	gi|170116142|ref|XP_001889263.1|/3.78616e-158/predicted protein [Laccaria bicolor S238N-H82]
GME10503_g	259	1095	43.52	192.05	2.14173	1.21458e-13	1.17286e-12	ko00190//Oxidative phosphorylation	-	-	-	gi|238611177|ref|XP_002397907.1|/1.63726e-26/hypothetical protein MPER_01590 [Moniliophthora perniciosa FA553]
GME2237_g	39	164	6.55	28.76	2.1345	1.54765e-13	1.41912e-12	-	-	-	-	gi|299743168|ref|XP_001835583.2|/1.52016e-105/hypothetical protein CC1G_03365 [Coprinopsis cinerea okayama7||130]
GME10574_g	10	42	1.68	7.37	2.1332	4.66852e-06	1.86261e-05	-	-	-	-	gi|299743190|ref|XP_001835599.2|/1.23033e-16/hypothetical protein CC1G_03381 [Coprinopsis cinerea okayama7||130]
GME2838_g	10	42	1.68	7.37	2.1332	4.66852e-06	1.86174e-05	-	-	-	-	gi|18033194|gb|AAL57035.1|/7.82157e-33/PriA [Pleurotus ostreatus]
GME512_g	25	105	4.2	18.42	2.13281	2.18586e-10	1.37154e-09	-	-	-	-	gi|299744467|ref|XP_001831057.2|/2.48509e-84/hypothetical protein CC1G_03948 [Coprinopsis cinerea okayama7||130]
GME4521_g	41	172	6.89	30.17	2.13054	1.47882e-13	1.36627e-12	-	-	-	GO:0015931//nucleobase-containing compound transport	gi|392564344|gb|EIW57522.1|/0/cytosine-purine permease [Trametes versicolor FP-101664 SS1]
GME11542_g	124	520	20.84	91.2	2.12968	1.20126e-13	1.16527e-12	-	-	-	-	gi|169843504|ref|XP_001828481.1|/1.94148e-57/endoplasmic reticulum protein [Coprinopsis cinerea okayama7||130]
GME10856_g	42	176	7.06	30.87	2.12847	1.22347e-13	1.17217e-12	-	-	GO:0005488//binding	-	gi|392592797|gb|EIW82123.1|/0/argonaute-like protein [Coniophora puteana RWD-64-598 SS2]
GME5310_g	21	88	3.53	15.43	2.128	2.61706e-09	1.49302e-08	ko04070//Phosphatidylinositol signaling system;ko00562//Inositol phosphate metabolism;ko04810//Regulation of actin cytoskeleton;ko04145//Phagosome	GO:0044464//cell part	-	-	gi|403412929|emb|CCL99629.1|/2.54191e-96/predicted protein [Fibroporia radiculosa]
GME8581_g	21	88	3.53	15.43	2.128	2.61706e-09	1.49202e-08	-	-	GO:0032559;GO:0042623//ATPase activity, coupled	-	gi|395330400|gb|EJF62783.1|/0/DEAD-domain-containing protein [Dichomitus squalens LYAD-421 SS1]
GME9679_g	530	2219	89.06	389.18	2.12759	0	0	ko04141//Protein processing in endoplasmic reticulum;ko04145//Phagosome;ko03060//Protein export;ko05110//Vibrio cholerae infection	GO:0044464//cell part	GO:0008320//protein transmembrane transporter activity	GO:0006886//intracellular protein transport	gi|376372656|gb|AFB35530.1|/1.2729e-79/protein transport protein Sec61 subunit gamma [Volvariella volvacea]
GME2792_g	16	67	2.69	11.75	2.12698	5.8883e-08	2.95834e-07	ko03040//Spliceosome	-	-	-	gi|302682460|ref|XP_003030911.1|/0/hypothetical protein SCHCODRAFT_68444 [Schizophyllum commune H4-8]
GME5913_g	11	46	1.85	8.07	2.12504	2.03186e-06	8.53701e-06	-	-	GO:0004672//protein kinase activity;GO:0032559	GO:0006464//cellular protein modification process	gi|169865137|ref|XP_001839172.1|/1.88513e-124/CMGC/CDK/CDK8 protein kinase [Coprinopsis cinerea okayama7||130]
GME9902_g	22	92	3.7	16.14	2.12504	1.40756e-09	8.18859e-09	ko04146//Peroxisome;ko01100//Metabolic pathways;ko00071//Fatty acid metabolism;ko03010//Ribosome;ko04920//Adipocytokine signaling pathway;ko03320//PPAR signaling pathway	-	GO:0003824//catalytic activity	-	gi|299751418|ref|XP_001830254.2|/0/hypothetical protein CC1G_01890 [Coprinopsis cinerea okayama7||130]
GME10967_g	13	54	2.18	9.47	2.11904	4.50882e-07	2.05069e-06	-	-	GO:0005488//binding	-	gi|170092415|ref|XP_001877429.1|/0/predicted protein [Laccaria bicolor S238N-H82]
GME6210_g	12	50	2.02	8.77	2.11822	9.34704e-07	4.11328e-06	-	-	-	-	gi|170095619|ref|XP_001879030.1|/6.54873e-92/predicted protein [Laccaria bicolor S238N-H82]
GME11478_g	113	469	18.99	82.26	2.11495	2.52686e-13	2.19457e-12	-	-	-	-	gi|170084081|ref|XP_001873264.1|/2.02495e-75/predicted protein [Laccaria bicolor S238N-H82]
GME1694_g	47	195	7.9	34.2	2.11407	0	0	ko02010//ABC transporters;ko00760//Nicotinate and nicotinamide metabolism;ko01100//Metabolic pathways;ko00670//One carbon pool by folate;ko00900//Terpenoid backbone biosynthesis;ko00790//Folate biosynthesis;ko01110//Biosynthesis of secondary metabolites	-	-	-	gi|170115170|ref|XP_001888780.1|/3.3517e-76/predicted protein [Laccaria bicolor S238N-H82]
GME340_g	163	676	27.39	118.56	2.1139	2.20046e-13	1.94067e-12	-	-	-	-	gi|299754980|ref|XP_001828342.2|/5.30954e-89/hypothetical protein CC1G_12072 [Coprinopsis cinerea okayama7||130]
GME8636_g	1140	4717	191.57	827.29	2.11052	4.0834e-12	2.975e-11	ko01100//Metabolic pathways;ko00380//Tryptophan metabolism	-	GO:0016769//transferase activity, transferring nitrogenous groups;GO:0048037//cofactor binding;GO:0016846//carbon-sulfur lyase activity	GO:0008652//cellular amino acid biosynthetic process	gi|170091926|ref|XP_001877185.1|/0/predicted protein [Laccaria bicolor S238N-H82]
GME9952_g	23	95	3.86	16.66	2.10972	7.5734e-10	4.49773e-09	ko05166//HTLV-I infection;ko04914//Progesterone-mediated oocyte maturation;ko04120//Ubiquitin mediated proteolysis;ko04110//Cell cycle;ko04114//Oocyte meiosis;ko04111//Cell cycle - yeast;ko04113//Meiosis - yeast	-	-	-	gi|170117303|ref|XP_001889839.1|/1.94648e-82/predicted protein [Laccaria bicolor S238N-H82]
GME8443_g	34	140	5.71	24.55	2.10416	1.04117e-12	8.05962e-12	ko02010//ABC transporters;ko03070//Bacterial secretion system;ko00970//Aminoacyl-tRNA biosynthesis	GO:0044424//intracellular part	GO:0004812//aminoacyl-tRNA ligase activity;GO:0046872//metal ion binding;GO:0003676//nucleic acid binding;GO:0032559	GO:0006418//tRNA aminoacylation for protein translation	gi|302696391|ref|XP_003037874.1|/0/hypothetical protein SCHCODRAFT_80236 [Schizophyllum commune H4-8]
GME10584_g	17	70	2.86	12.28	2.10222	3.21112e-08	1.66518e-07	-	-	-	-	gi|299738900|ref|XP_001834878.2|/9.07713e-15/hypothetical protein CC1G_09805 [Coprinopsis cinerea okayama7||130]
GME5292_g	1220	5014	205.01	879.37	2.10078	7.17826e-12	5.05316e-11	ko04141//Protein processing in endoplasmic reticulum;ko04120//Ubiquitin mediated proteolysis;ko04110//Cell cycle;ko04350//TGF-beta signaling pathway;ko04310//Wnt signaling pathway;ko04114//Oocyte meiosis;ko04111//Cell cycle - yeast;ko05168//Herpes simplex infection;ko04710//Circadian rhythm - mammal	-	GO:0016772//transferase activity, transferring phosphorus-containing groups	GO:0019941//modification-dependent protein catabolic process;GO:0006796//phosphate-containing compound metabolic process	gi|302691222|ref|XP_003035290.1|/7.6048e-83/hypothetical protein SCHCODRAFT_66042 [Schizophyllum commune H4-8]
GME5786_g	164	671	27.56	117.68	2.09422	1.25233e-13	1.18521e-12	ko04910//Insulin signaling pathway;ko01100//Metabolic pathways;ko00052//Galactose metabolism;ko00051//Fructose and mannose metabolism;ko00521//Streptomycin biosynthesis;ko04930//Type II diabetes mellitus;ko01110//Biosynthesis of secondary metabolites;ko00010//Glycolysis / Gluconeogenesis;ko00520//Amino sugar and nucleotide sugar metabolism;ko00524//Butirosin and neomycin biosynthesis;ko00500//Sta…	-	GO:0016772//transferase activity, transferring phosphorus-containing groups;GO:0000166//nucleotide binding	GO:0005975//carbohydrate metabolic process;GO:0044237//cellular metabolic process	gi|302697207|ref|XP_003038282.1|/3.3026e-165/hypothetical protein SCHCODRAFT_72484 [Schizophyllum commune H4-8]
GME2375_g	13	53	2.18	9.3	2.0929	5.22852e-07	2.37045e-06	-	-	-	-	gi|336365945|gb|EGN94293.1|/4.43405e-69/hypothetical protein SERLA73DRAFT_188095 [Serpula lacrymans var. lacrymans S7.3]
GME2955_g	46	188	7.73	32.97	2.09261	8.37108e-14	8.39663e-13	-	-	-	-	gi|392587060|gb|EIW76395.1|/4.07191e-40/hypothetical protein CONPUDRAFT_111312 [Coniophora puteana RWD-64-598 SS2]
GME7021_g	12	49	2.02	8.59	2.0883	1.14401e-06	4.96029e-06	-	-	-	-	gi|395327635|gb|EJF60033.1|/4.36726e-28/hypothetical protein DICSQDRAFT_171519 [Dichomitus squalens LYAD-421 SS1]
GME1443_g	105	427	17.64	74.89	2.08592	0	0	ko01100//Metabolic pathways;ko00030//Pentose phosphate pathway;ko00511//Other glycan degradation;ko01120//Microbial metabolism in diverse environments;ko01110//Biosynthesis of secondary metabolites	-	-	-	gi|392571497|gb|EIW64669.1|/4.90439e-73/aldolase [Trametes versicolor FP-101664 SS1]
GME7634_g	40	162	6.72	28.41	2.07987	1.34781e-13	1.26022e-12	ko03460//Fanconi anemia pathway	-	-	-	gi|170093828|ref|XP_001878135.1|/0/predicted protein [Laccaria bicolor S238N-H82]
GME7737_g	29	116	4.87	20.34	2.06233	1.86307e-11	1.27681e-10	ko02020//Two-component system;ko02010//ABC transporters;ko01100//Metabolic pathways;ko01110//Biosynthesis of secondary metabolites;ko00620//Pyruvate metabolism;ko03010//Ribosome;ko00010//Glycolysis / Gluconeogenesis;ko00020//Citrate cycle (TCA cycle);ko01120//Microbial metabolism in diverse environments	-	GO:0016740//transferase activity	-	gi|170094660|ref|XP_001878551.1|/3.39338e-22/predicted protein [Laccaria bicolor S238N-H82]
GME2623_g	11	44	1.85	7.72	2.06108	3.64976e-06	1.47196e-05	-	-	-	-	gi|299748936|ref|XP_001840254.2|/1.88183e-39/NWD2 [Coprinopsis cinerea okayama7||130]
GME3644_g	22	88	3.7	15.43	2.06014	1.42673e-09	8.29443e-09	-	-	-	-	gi|299742121|ref|XP_001832269.2|/2.84123e-85/hypothetical protein CC1G_02531 [Coprinopsis cinerea okayama7||130]
GME2133_g	103	408	17.31	71.56	2.04755	0	0	ko00100//Steroid biosynthesis;ko01100//Metabolic pathways	-	GO:0016491//oxidoreductase activity	GO:0008152//metabolic process	gi|169858037|ref|XP_001835665.1|/1.1894e-163/C-3 sterol dehydrogenase [Coprinopsis cinerea okayama7||130]
GME3042_g	26	103	4.37	18.06	2.04709	1.18158e-10	7.58094e-10	ko00340//Histidine metabolism;ko01100//Metabolic pathways;ko00630//Glyoxylate and dicarboxylate metabolism;ko05014//Amyotrophic lateral sclerosis (ALS);ko01110//Biosynthesis of secondary metabolites;ko04146//Peroxisome;ko04011//MAPK signaling pathway - yeast;ko00380//Tryptophan metabolism;ko00680//Methane metabolism;ko01120//Microbial metabolism in diverse environments	-	GO:0005506//iron ion binding;GO:0004601//peroxidase activity	GO:0042743//hydrogen peroxide metabolic process;GO:0006950//response to stress	gi|170116610|ref|XP_001889495.1|/0/catalase [Laccaria bicolor S238N-H82]
GME802_g	18	71	3.02	12.45	2.04353	1.90213e-08	1.00654e-07	-	-	-	-	gi|336382815|gb|EGO23965.1|/2.37531e-14/hypothetical protein SERLADRAFT_470519 [Serpula lacrymans var. lacrymans S7.9]
GME1760_g	72	284	12.1	49.81	2.04143	0	0	ko00100//Steroid biosynthesis;ko01100//Metabolic pathways;ko01110//Biosynthesis of secondary metabolites;ko01100//Metabolic pathways;ko00624//Polycyclic aromatic hydrocarbon degradation;ko00340//Histidine metabolism;ko00540//Lipopolysaccharide biosynthesis;ko01120//Microbial metabolism in diverse environments;ko00350//Tyrosine metabolism	-	-	GO:0008152//metabolic process	gi|299743593|ref|XP_001835869.2|/5.05645e-97/cyclopropane-fatty-acyl-phospholipid synthase [Coprinopsis cinerea okayama7||130]
GME8232_g	118	464	19.83	81.38	2.03699	0	0	ko05016//Huntington's disease;ko01100//Metabolic pathways;ko00190//Oxidative phosphorylation;ko05010//Alzheimer's disease;ko05012//Parkinson's disease	-	-	-	gi|299749669|ref|XP_001836259.2|/1.88171e-43/hypothetical protein CC1G_06344 [Coprinopsis cinerea okayama7||130]
GME156_g	228	895	38.31	156.97	2.0347	3.39062e-13	2.83803e-12	ko01100//Metabolic pathways;ko00670//One carbon pool by folate;ko00230//Purine metabolism;ko03440//Homologous recombination;ko01110//Biosynthesis of secondary metabolites	-	GO:0016742//hydroxymethyl-, formyl- and related transferase activity;GO:0019238//cyclohydrolase activity	GO:0009168//purine ribonucleoside monophosphate biosynthetic process	gi|170104990|ref|XP_001883708.1|/0/predicted protein [Laccaria bicolor S238N-H82]
GME5421_g	39	153	6.55	26.83	2.03428	1.54765e-13	1.41457e-12	ko04260//Cardiac muscle contraction;ko05416//Viral myocarditis;ko05410//Hypertrophic cardiomyopathy (HCM);ko04270//Vascular smooth muscle contraction;ko04530//Tight junction;ko05132//Salmonella infection;ko04810//Regulation of actin cytoskeleton;ko05414//Dilated cardiomyopathy	-	-	-	gi|392592023|gb|EIW81350.1|/8.50383e-16/hypothetical protein CONPUDRAFT_144163 [Coniophora puteana RWD-64-598 SS2]
GME7800_g	148	580	24.87	101.72	2.03212	0	0	-	-	-	-	gi|170093972|ref|XP_001878207.1|/5.48957e-66/predicted protein [Laccaria bicolor S238N-H82]
GME4333_g	11	43	1.85	7.54	2.02704	5.30386e-06	2.09458e-05	-	-	-	-	gi|389745434|gb|EIM86615.1|/3.60763e-66/Mak16 protein [Stereum hirsutum FP-91666 SS1]
GME10485_g	31	121	5.21	21.22	2.02607	5.62018e-12	4.01589e-11	-	-	-	-	gi|169859443|ref|XP_001836361.1|/4.51429e-79/complex I intermediate-associated protein CIA30 [Coprinopsis cinerea okayama7||130]
GME4123_g	18	70	3.02	12.28	2.02369	2.05996e-08	1.08938e-07	-	-	-	-	-
GME1615_g	53	206	8.91	36.13	2.0197	5.4845e-14	5.70201e-13	-	-	-	-	gi|336375516|gb|EGO03852.1|/3.60235e-08/hypothetical protein SERLA73DRAFT_175533 [Serpula lacrymans var. lacrymans S7.3]
GME3605_g	34	132	5.71	23.15	2.01945	1.04161e-12	8.04848e-12	-	-	-	-	gi|302679018|ref|XP_003029191.1|/3.56365e-07/hypothetical protein SCHCODRAFT_111111 [Schizophyllum commune H4-8]
GME8789_g	243	942	40.83	165.21	2.0166	0	0	ko03050//Proteasome	GO:0005839//proteasome core complex;GO:0043231//intracellular membrane-bounded organelle	GO:0004175//endopeptidase activity	GO:0019941//modification-dependent protein catabolic process	gi|170093942|ref|XP_001878192.1|/2.39673e-72/20S proteasome subunit [Laccaria bicolor S238N-H82]
GME10561_g	33	128	5.55	22.45	2.01616	1.80367e-12	1.35688e-11	-	-	-	-	gi|170099481|ref|XP_001880959.1|/6.71675e-84/predicted protein [Laccaria bicolor S238N-H82]
GME5652_g	31	120	5.21	21.05	2.01446	5.62506e-12	4.01602e-11	-	-	-	-	gi|403413496|emb|CCM00196.1|/2.46693e-159/predicted protein [Fibroporia radiculosa]
GME9736_g	223	862	37.47	151.18	2.01246	1.85851e-13	1.66139e-12	-	-	-	-	gi|170084279|ref|XP_001873363.1|/5.38544e-111/predicted protein [Laccaria bicolor S238N-H82]
GME843_g	14	54	2.35	9.47	2.0107	4.67954e-07	2.12607e-06	ko03010//Ribosome	GO:0030529//ribonucleoprotein complex	GO:0003676//nucleic acid binding;GO:0005198//structural molecule activity	GO:0010467//gene expression	gi|390602171|gb|EIN11564.1|/2.5311e-105/40S ribosomal protein S5-1 [Punctularia strigosozonata HHB-11173 SS5]
GME7993_g	22	85	3.7	14.91	2.01068	1.5023e-09	8.72785e-09	-	-	-	-	gi|336367736|gb|EGN96080.1|/5.38515e-142/hypothetical protein SERLA73DRAFT_185613 [Serpula lacrymans var. lacrymans S7.3]
GME3914_g	35	135	5.88	23.68	2.00978	6.3638e-13	5.0685e-12	-	-	-	-	-
GME6417_g	78	301	13.11	52.79	2.0096	0	0	-	-	GO:0019842//vitamin binding;GO:0016491//oxidoreductase activity;GO:0046914//transition metal ion binding	GO:0008152//metabolic process	gi|170111334|ref|XP_001886871.1|/1.00886e-81/predicted protein [Laccaria bicolor S238N-H82]
GME4695_g	69	266	11.59	46.65	2.009	0	0	-	-	-	-	gi|170099912|ref|XP_001881174.1|/1.7093e-26/predicted protein [Laccaria bicolor S238N-H82]
GME7339_g	62	239	10.42	41.92	2.00828	0	0	-	-	-	-	gi|170087548|ref|XP_001874997.1|/1.51917e-58/predicted protein [Laccaria bicolor S238N-H82]
GME11666_g	40	154	6.72	27.01	2.00696	1.34781e-13	1.26576e-12	ko03450//Non-homologous end-joining	-	GO:0005488//binding	-	gi|299755185|ref|XP_001828487.2|/0/Ku80 [Coprinopsis cinerea okayama7||130]
GME1065_g	40	154	6.72	27.01	2.00696	1.34781e-13	1.26437e-12	-	-	-	-	gi|169865603|ref|XP_001839400.1|/0/ankyrin repeat protein [Coprinopsis cinerea okayama7||130]
GME8062_g	33	127	5.55	22.27	2.00454	1.80478e-12	1.35652e-11	ko03022//Basal transcription factors;ko01100//Metabolic pathways;ko00500//Starch and sucrose metabolism	-	-	-	gi|259147278|emb|CAY80531.1|/8.4533e-14/Muc1p [Saccharomyces cerevisiae EC1118]
GME7055_g	18	69	3.02	12.1	2.00239	2.3173e-08	1.21944e-07	-	-	GO:0003824//catalytic activity	-	gi|392590314|gb|EIW79643.1|/5.77014e-172/ubiquitin-protein ligase molybdopterin-converting factor [Coniophora puteana RWD-64-598 SS2]
Down-regulated genes (366)
Gene	RawIntensity-PYd21	RawIntensity-H1521	TPM-PYd21	TPM-H1521	log2 Ratio(H1521/PYd21)	P-Value	FDR	Pathway	GO Component	GO Function	GO Process	blast nr
GME10724_g	286	0	48.06	0.01	-12.2306	3.4837e-84	9.33282e-83	-	-	-	-	gi|395334923|gb|EJF67299.1|/5.9041e-08/hypothetical protein DICSQDRAFT_47142 [Dichomitus squalens LYAD-421 SS1]
GME11123_g	164	0	27.56	0.01	-11.4284	1.40251e-48	3.09713e-47	-	-	-	-	-
GME10173_g	164	0	27.56	0.01	-11.4284	1.40251e-48	3.08915e-47	ko01100//Metabolic pathways;ko00520//Amino sugar and nucleotide sugar metabolism;ko00500//Starch and sucrose metabolism;ko01110//Biosynthesis of secondary metabolites	-	-	-	gi|299738629|ref|XP_001834672.2|/2.48901e-127/hypothetical protein CC1G_05809 [Coprinopsis cinerea okayama7||130]
GME7924_g	80	0	13.44	0.01	-10.3923	4.58916e-24	7.27625e-23	-	-	-	-	gi|393231266|gb|EJD38860.1|/1.43339e-94/DNA/RNA polymerase [Auricularia delicata TFB-10046 SS5]
GME2033_g	72	0	12.1	0.01	-10.2408	9.91924e-22	1.49506e-20	ko04141//Protein processing in endoplasmic reticulum	-	-	-	gi|392566313|gb|EIW59489.1|/1.94213e-46/HSP20-like chaperone [Trametes versicolor FP-101664 SS1]
GME7123_g	59	0	9.91	0.01	-9.95274	6.1722e-18	8.54905e-17	-	-	GO:0003676//nucleic acid binding	GO:0006259//DNA metabolic process	gi|7248353|dbj|BAA92703.1|/7.67954e-37/reverse transcriptase [Tricholoma magnivelare]
GME10723_g	56	0	9.41	0.01	-9.87805	4.63414e-17	6.24659e-16	-	-	-	-	gi|12862434|dbj|BAB32470.1|/7.08748e-107/Pol-like protein Pol-2 [Tricholoma matsutake]
GME3193_g	55	0	9.24	0.01	-9.85175	9.07428e-17	1.2136e-15	-	-	-	-	gi|336366216|gb|EGN94564.1|/9.25974e-48/hypothetical protein SERLA73DRAFT_163095 [Serpula lacrymans var. lacrymans S7.3]
GME5091_g	48	0	8.07	0.01	-9.65642	1.00165e-14	1.149e-13	-	-	-	-	gi|238581974|ref|XP_002389784.1|/1.61649e-12/hypothetical protein MPER_11041 [Moniliophthora perniciosa FA553]
GME3694_g	48	0	8.07	0.01	-9.65642	1.00165e-14	1.14746e-13	-	-	-	-	gi|336379004|gb|EGO20160.1|/5.67013e-43/hypothetical protein SERLADRAFT_417944 [Serpula lacrymans var. lacrymans S7.9]
GME1735_g	46	0	7.73	0.01	-9.59432	3.84062e-14	4.08741e-13	-	-	-	-	gi|170117263|ref|XP_001889819.1|/0/predicted protein [Laccaria bicolor S238N-H82]
GME8268_g	45	0	7.56	0.01	-9.56224	7.52046e-14	7.65117e-13	-	-	GO:0003676//nucleic acid binding	GO:0009987//cellular process	gi|238576601|ref|XP_002388093.1|/0/hypothetical protein MPER_12935 [Moniliophthora perniciosa FA553]
GME6580_g	44	0	7.39	0.01	-9.52943	1.47261e-13	1.36644e-12	-	-	-	-	gi|392586496|gb|EIW75832.1|/6.83014e-46/Gpr1 family protein [Coniophora puteana RWD-64-598 SS2]
GME4016_g	44	0	7.39	0.01	-9.52943	1.47261e-13	1.36496e-12	-	-	-	-	gi|242209630|ref|XP_002470661.1|/1.19901e-52/predicted protein [Postia placenta Mad-698-R]
GME1270_g	42	0	7.06	0.01	-9.46352	5.64642e-13	4.53945e-12	-	-	GO:0005488//binding	-	gi|238576601|ref|XP_002388093.1|/1.417e-110/hypothetical protein MPER_12935 [Moniliophthora perniciosa FA553]
GME4080_g	1071	18	179.97	3.16	-5.83169	4.6923e-280	1.69917e-278	ko01100//Metabolic pathways;ko00310//Lysine degradation;ko00780//Biotin metabolism	-	-	-	gi|299747566|ref|XP_001837124.2|/6.27343e-77/ThiJ/PfpI [Coprinopsis cinerea okayama7||130]
GME11035_g	704	13	118.3	2.28	-5.69727	6.4937e-183	2.20219e-181	ko04141//Protein processing in endoplasmic reticulum	-	-	GO:0050896//response to stimulus	gi|169846538|ref|XP_001829984.1|/3.34454e-55/small heat shock protein [Coprinopsis cinerea okayama7||130]
GME8949_g	7868	154	1322.15	27.01	-5.61325	0	0	ko04141//Protein processing in endoplasmic reticulum	-	-	GO:0050896//response to stimulus	gi|348599982|dbj|BAL02931.1|/1.42321e-56/small heat shock protein [Pholiota nameko]
GME11036_g	142	3	23.86	0.53	-5.49246	2.24708e-37	4.48681e-36	ko04141//Protein processing in endoplasmic reticulum	-	-	GO:0050896//response to stimulus	gi|169846538|ref|XP_001829984.1|/7.75644e-57/small heat shock protein [Coprinopsis cinerea okayama7||130]
GME2426_g	139	3	23.36	0.53	-5.4619	1.5853e-36	3.14337e-35	-	-	-	-	-
GME11748_g	1495	35	251.22	6.14	-5.35457	0	0	-	-	-	-	gi|169844531|ref|XP_001828986.1|/6.35717e-18/hypothetical protein CC1G_01666 [Coprinopsis cinerea okayama7||130]
GME10812_g	83	2	13.95	0.35	-5.31677	5.4817e-22	8.3357e-21	-	-	GO:0003676//nucleic acid binding	-	gi|238576056|ref|XP_002387896.1|/5.02133e-137/hypothetical protein MPER_13155 [Moniliophthora perniciosa FA553]
GME2994_g	80	2	13.44	0.35	-5.26303	3.8354e-21	5.71034e-20	ko01100//Metabolic pathways;ko00250//Alanine, aspartate and glutamate metabolism;ko00240//Pyrimidine metabolism	-	GO:0016743//carboxyl- or carbamoyltransferase activity;GO:0031406//carboxylic acid binding;GO:0016879//ligase activity, forming carbon-nitrogen bonds;GO:0032559	GO:0009064//glutamine family amino acid metabolic process;GO:0006220//pyrimidine nucleotide metabolic process;GO:0019856//pyrimidine nucleobase biosynthetic process	gi|299738378|ref|XP_001838320.2|/0/aspartate carbamoyltransferase [Coprinopsis cinerea okayama7||130]
GME3717_g	666	17	111.92	2.98	-5.23101	8.59168e-167	2.83492e-165	ko04141//Protein processing in endoplasmic reticulum	-	-	GO:0050896//response to stimulus	gi|169846538|ref|XP_001829984.1|/2.31617e-56/small heat shock protein [Coprinopsis cinerea okayama7||130]
GME3264_g	155	4	26.05	0.7	-5.21778	9.1901e-40	1.87891e-38	-	-	GO:0005488//binding	-	gi|238594309|ref|XP_002393448.1|/1.46438e-15/hypothetical protein MPER_06820 [Moniliophthora perniciosa FA553]
GME6170_g	72	2	12.1	0.35	-5.11151	6.77874e-19	9.68748e-18	ko01100//Metabolic pathways;ko00520//Amino sugar and nucleotide sugar metabolism;ko00500//Starch and sucrose metabolism;ko01110//Biosynthesis of secondary metabolites	-	GO:0016787//hydrolase activity	GO:0044238//primary metabolic process	gi|116199031|ref|XP_001225327.1|/1.9132e-74/hypothetical protein CHGG_07671 [Chaetomium globosum CBS 148.51]
GME4482_g	67	2	11.26	0.35	-5.00771	1.70179e-17	2.31954e-16	-	-	-	-	-
GME2887_g	226	7	37.98	1.23	-4.94851	5.45176e-56	1.27646e-54	-	-	-	-	gi|170103092|ref|XP_001882761.1|/3.95183e-24/predicted protein [Laccaria bicolor S238N-H82]
GME3906_g	1699	53	285.5	9.3	-4.94012	0	0	-	-	GO:0005488//binding	GO:0009987//cellular process	gi|170106221|ref|XP_001884322.1|/1.03222e-71/predicted protein [Laccaria bicolor S238N-H82]
GME4851_g	63	2	10.59	0.35	-4.9192	2.22636e-16	2.96363e-15	ko02010//ABC transporters;ko04976//Bile secretion	-	GO:0017111//nucleoside-triphosphatase activity;GO:0000166//nucleotide binding	GO:0009987//cellular process;GO:0006810//transport	gi|170089911|ref|XP_001876178.1|/0/predicted protein [Laccaria bicolor S238N-H82]
GME4853_g	1527	51	256.6	8.94	-4.8431	0	0	ko01100//Metabolic pathways;ko00310//Lysine degradation;ko00780//Biotin metabolism	-	GO:0008233//peptidase activity	-	gi|170085719|ref|XP_001874083.1|/2.80236e-95/deuterolysin M35 metalloprotease [Laccaria bicolor S238N-H82]
GME8200_g	176	6	29.58	1.05	-4.81616	3.01416e-43	6.42369e-42	ko03450//Non-homologous end-joining;ko03440//Homologous recombination	-	-	-	gi|299750159|ref|XP_001836574.2|/1.61259e-122/hypothetical protein CC1G_10068 [Coprinopsis cinerea okayama7||130]
GME5216_g	56	2	9.41	0.35	-4.74877	1.96789e-14	2.21284e-13	-	-	-	-	gi|169852410|ref|XP_001832889.1|/2.28752e-76/hypothetical protein CC1G_10565 [Coprinopsis cinerea okayama7||130]
GME5474_g	794	29	133.43	5.09	-4.71227	5.00416e-188	1.71062e-186	-	-	-	-	-
GME10023_g	154	6	25.88	1.05	-4.62338	3.65766e-37	7.26939e-36	-	-	-	-	gi|302686074|ref|XP_003032717.1|/9.52864e-34/hypothetical protein SCHCODRAFT_108023 [Schizophyllum commune H4-8]
GME1209_g	126	5	21.17	0.88	-4.58837	1.56026e-30	2.77791e-29	-	-	-	-	gi|389746533|gb|EIM87713.1|/2.98822e-21/hypothetical protein STEHIDRAFT_121331 [Stereum hirsutum FP-91666 SS1]
GME10161_g	3112	124	522.95	21.75	-4.58759	0	0	-	-	-	-	gi|336381626|gb|EGO22777.1|/0/hypothetical protein SERLADRAFT_371071 [Serpula lacrymans var. lacrymans S7.9]
GME7598_g	150	6	25.21	1.05	-4.58553	4.61778e-36	9.03056e-35	ko00930//Caprolactam degradation;ko01120//Microbial metabolism in diverse environments	-	GO:0016491//oxidoreductase activity	-	gi|170093614|ref|XP_001878028.1|/3.5865e-105/predicted protein [Laccaria bicolor S238N-H82]
GME6362_g	873	35	146.7	6.14	-4.57849	4.28174e-203	1.48747e-201	-	-	-	-	-
GME1081_g	74	3	12.44	0.53	-4.55285	2.40324e-18	3.37243e-17	-	-	-	-	-
GME2629_g	70	3	11.76	0.53	-4.47175	3.01762e-17	4.09343e-16	-	-	-	-	gi|389742770|gb|EIM83956.1|/1.70756e-74/hypothetical protein STEHIDRAFT_123510 [Stereum hirsutum FP-91666 SS1]
GME10718_g	46	2	7.73	0.35	-4.46504	1.12938e-11	7.86605e-11	-	-	-	-	gi|302674982|ref|XP_003027175.1|/9.01853e-15/hypothetical protein SCHCODRAFT_238152 [Schizophyllum commune H4-8]
GME7190_g	249	11	41.84	1.93	-4.43821	6.83956e-58	1.6465e-56	-	-	-	-	-
GME3901_g	249	11	41.84	1.93	-4.43821	6.83956e-58	1.64188e-56	-	-	-	-	gi|116202859|ref|XP_001227241.1|/7.90625e-100/hypothetical protein CHGG_09314 [Chaetomium globosum CBS 148.51]
GME7009_g	44	2	7.39	0.35	-4.40015	3.98806e-11	2.65229e-10	-	-	-	-	gi|389746533|gb|EIM87713.1|/2.40661e-21/hypothetical protein STEHIDRAFT_121331 [Stereum hirsutum FP-91666 SS1]
GME3084_g	44	2	7.39	0.35	-4.40015	3.98806e-11	2.65023e-10	-	-	-	-	gi|302693122|ref|XP_003036240.1|/3.57305e-67/hypothetical protein SCHCODRAFT_232891 [Schizophyllum commune H4-8]
GME2724_g	44	2	7.39	0.35	-4.40015	3.98806e-11	2.64817e-10	-	-	-	-	gi|171684291|ref|XP_001907087.1|/1.26844e-17/hypothetical protein [Podospora anserina S mat+]
GME6745_g	86	4	14.45	0.7	-4.36757	1.30856e-20	1.9149e-19	ko04914//Progesterone-mediated oocyte maturation;ko04120//Ubiquitin mediated proteolysis;ko04110//Cell cycle;ko04111//Cell cycle - yeast	-	-	-	gi|392560954|gb|EIW54136.1|/0/WD40 repeat-like protein [Trametes versicolor FP-101664 SS1]
GME8920_g	149	7	25.04	1.23	-4.3475	9.61566e-35	1.85917e-33	-	-	GO:0005488//binding	-	gi|336373867|gb|EGO02205.1|/2.97766e-50/hypothetical protein SERLA73DRAFT_41398 [Serpula lacrymans var. lacrymans S7.3]
GME4952_g	106	5	17.81	0.88	-4.33904	4.68402e-25	7.62469e-24	ko04978//Mineral absorption	-	-	-	gi|302687967|ref|XP_003033663.1|/7.82157e-33/hypothetical protein SCHCODRAFT_106518 [Schizophyllum commune H4-8]
GME7876_g	421	20	70.75	3.51	-4.33319	1.94827e-95	5.37093e-94	ko05166//HTLV-I infection;ko03022//Basal transcription factors;ko05016//Huntington's disease;ko05169//Epstein-Barr virus infection;ko05168//Herpes simplex infection	-	GO:0003676//nucleic acid binding;GO:0001071//nucleic acid binding transcription factor activity	GO:0006352//DNA-dependent transcription, initiation	gi|336367903|gb|EGN96247.1|/5.58525e-105/hypothetical protein SERLA73DRAFT_76226 [Serpula lacrymans var. lacrymans S7.3]
GME5373_g	12570	601	2112.29	105.41	-4.32472	0	0	ko00051//Fructose and mannose metabolism	-	GO:0004721//phosphoprotein phosphatase activity	GO:0006796//phosphate-containing compound metabolic process	gi|170087134|ref|XP_001874790.1|/0/predicted protein [Laccaria bicolor S238N-H82]
GME3951_g	457	22	76.8	3.86	-4.31443	3.5834e-103	1.02421e-101	-	-	-	-	gi|389746533|gb|EIM87713.1|/6.3332e-22/hypothetical protein STEHIDRAFT_121331 [Stereum hirsutum FP-91666 SS1]
GME3660_g	41	2	6.89	0.35	-4.29908	2.62862e-10	1.63495e-09	ko02010//ABC transporters;ko04976//Bile secretion	-	GO:0017111//nucleoside-triphosphatase activity	-	gi|170099584|ref|XP_001881010.1|/0/multidrug resistance-associated ABC transporter [Laccaria bicolor S238N-H82]
GME5064_g	40	2	6.72	0.35	-4.26303	4.9189e-10	2.97923e-09	-	-	-	-	gi|302676850|ref|XP_003028108.1|/1.39485e-117/hypothetical protein SCHCODRAFT_17354 [Schizophyllum commune H4-8]
GME4140_g	40	2	6.72	0.35	-4.26303	4.9189e-10	2.97712e-09	-	-	-	-	gi|242217689|ref|XP_002474642.1|/1.69019e-10/predicted protein [Postia placenta Mad-698-R]
GME8910_g	60	3	10.08	0.53	-4.24936	1.61886e-14	1.83e-13	-	-	-	-	gi|393216551|gb|EJD02041.1|/0/hypothetical protein FOMMEDRAFT_141224 [Fomitiporia mediterranea MF3/22]
GME178_g	79	4	13.28	0.7	-4.24576	1.04717e-18	1.4841e-17	-	-	-	-	-
GME10547_g	277	14	46.55	2.46	-4.24205	1.92109e-62	4.77258e-61	-	-	-	-	gi|390595400|gb|EIN04805.1|/1.79067e-25/hypothetical protein PUNSTDRAFT_92211 [Punctularia strigosozonata HHB-11173 SS5]
GME6931_g	96	5	16.13	0.88	-4.1961	2.42244e-22	3.69682e-21	-	-	-	-	gi|170115053|ref|XP_001888722.1|/8.20485e-57/predicted protein [Laccaria bicolor S238N-H82]
GME2823_g	134	7	22.52	1.23	-4.19448	1.12571e-30	2.00842e-29	-	-	-	-	gi|392585270|gb|EIW74610.1|/6.71441e-28/hypothetical protein CONPUDRAFT_77893 [Coniophora puteana RWD-64-598 SS2]
GME8958_g	129	7	21.68	1.23	-4.13963	2.5129e-29	4.40066e-28	ko04141//Protein processing in endoplasmic reticulum	-	-	GO:0050896//response to stimulus	gi|169846538|ref|XP_001829984.1|/4.32928e-58/small heat shock protein [Coprinopsis cinerea okayama7||130]
GME3581_g	123	7	20.67	1.23	-4.07081	1.03074e-27	1.75472e-26	-	-	-	-	gi|159025253|emb|CAI94747.1|/0/phosphate transporter [Hebeloma cylindrosporum]
GME4716_g	74646	4262	12543.6	747.49	-4.06876	0	0	-	-	-	-	gi|392591926|gb|EIW81253.1|/7.96423e-11/hypothetical protein CONPUDRAFT_104558 [Coniophora puteana RWD-64-598 SS2]
GME5457_g	227	13	38.15	2.28	-4.06458	6.03478e-50	1.36077e-48	ko01100//Metabolic pathways;ko05143//African trypanosomiasis;ko00380//Tryptophan metabolism	-	-	-	gi|170087380|ref|XP_001874913.1|/9.91687e-107/predicted protein [Laccaria bicolor S238N-H82]
GME2480_g	155	9	26.05	1.58	-4.04329	2.0301e-34	3.8987e-33	-	-	-	-	-
GME1472_g	120	7	20.17	1.23	-4.03548	6.56462e-27	1.10219e-25	-	-	-	-	gi|170095081|ref|XP_001878761.1|/0/predicted protein [Laccaria bicolor S238N-H82]
GME9949_g	66	4	11.09	0.7	-3.98576	3.31458e-15	3.89634e-14	ko00052//Galactose metabolism	-	-	-	gi|390602527|gb|EIN11920.1|/5.36018e-168/hypothetical protein PUNSTDRAFT_142130 [Punctularia strigosozonata HHB-11173 SS5]
GME9282_g	262	16	44.03	2.81	-3.96984	1.6849e-56	3.97768e-55	-	-	-	-	-
GME458_g	163	10	27.39	1.75	-3.96822	1.24188e-35	2.41756e-34	ko00260//Glycine, serine and threonine metabolism	-	-	-	gi|392569231|gb|EIW62405.1|/0/GMC oxidoreductase [Trametes versicolor FP-101664 SS1]
GME2589_g	229	14	38.48	2.46	-3.96738	1.50495e-49	3.35805e-48	-	-	-	-	gi|170116487|ref|XP_001889434.1|/9.38453e-62/predicted protein [Laccaria bicolor S238N-H82]
GME6955_g	48	3	8.07	0.53	-3.9285	2.76252e-11	1.86628e-10	ko01100//Metabolic pathways;ko00330//Arginine and proline metabolism;ko01110//Biosynthesis of secondary metabolites	-	-	-	gi|403417012|emb|CCM03712.1|/3.04812e-145/predicted protein [Fibroporia radiculosa]
GME6506_g	184	12	30.92	2.1	-3.88008	2.0892e-39	4.26117e-38	-	-	-	-	gi|389746533|gb|EIM87713.1|/1.57709e-14/hypothetical protein STEHIDRAFT_121331 [Stereum hirsutum FP-91666 SS1]
GME8527_g	46	3	7.73	0.53	-3.8664	9.41908e-11	6.09352e-10	-	-	-	-	gi|170091814|ref|XP_001877129.1|/0/predicted protein [Laccaria bicolor S238N-H82]
GME9060_g	91	6	15.29	1.05	-3.86413	4.37648e-20	6.34998e-19	-	-	-	-	gi|170116966|ref|XP_001889672.1|/0/argonaute-like protein [Laccaria bicolor S238N-H82]
GME7322_g	76	5	12.77	0.88	-3.85911	5.52812e-17	7.42819e-16	-	-	-	-	gi|12862434|dbj|BAB32470.1|/2.64104e-96/Pol-like protein Pol-2 [Tricholoma matsutake]
GME2698_g	963	64	161.82	11.22	-3.85025	8.37716e-199	2.89843e-197	-	-	-	-	-
GME8526_g	60	4	10.08	0.7	-3.848	1.30995e-13	1.237e-12	ko05010//Alzheimer's disease;ko04141//Protein processing in endoplasmic reticulum;ko04120//Ubiquitin mediated proteolysis	-	-	-	gi|390601239|gb|EIN10633.1|/1.20516e-109/LON-domain-containing protein [Punctularia strigosozonata HHB-11173 SS5]
GME6157_g	60	4	10.08	0.7	-3.848	1.30995e-13	1.23563e-12	-	-	-	-	gi|390605280|gb|EIN14671.1|/1.71712e-14/hypothetical protein PUNSTDRAFT_118091 [Punctularia strigosozonata HHB-11173 SS5]
GME10595_g	105	7	17.64	1.23	-3.84212	6.45554e-23	1.00125e-21	-	-	-	-	gi|336375525|gb|EGO03861.1|/4.32103e-45/hypothetical protein SERLA73DRAFT_175544 [Serpula lacrymans var. lacrymans S7.3]
GME573_g	264	18	44.36	3.16	-3.81126	3.11028e-55	7.26242e-54	-	-	-	-	gi|389746533|gb|EIM87713.1|/8.92297e-23/hypothetical protein STEHIDRAFT_121331 [Stereum hirsutum FP-91666 SS1]
GME4332_g	307	21	51.59	3.68	-3.80931	6.25248e-64	1.56239e-62	ko01100//Metabolic pathways;ko00600//Sphingolipid metabolism	GO:0016020//membrane	-	GO:0008152//metabolic process	gi|169849718|ref|XP_001831558.1|/1.3426e-109/sphingosine hydroxylase [Coprinopsis cinerea okayama7||130]
GME2806_g	44	3	7.39	0.53	-3.80151	3.19622e-10	1.97648e-09	-	-	-	-	gi|238581582|ref|XP_002389657.1|/4.47051e-13/hypothetical protein MPER_11184 [Moniliophthora perniciosa FA553]
GME6692_g	86	6	14.45	1.05	-3.78261	9.16012e-19	1.30254e-17	-	-	-	-	gi|336368600|gb|EGN96943.1|/1.04504e-73/hypothetical protein SERLA73DRAFT_161883 [Serpula lacrymans var. lacrymans S7.3]
GME2430_g	2020	143	339.44	25.08	-3.75855	0	0	-	-	-	-	gi|336371879|gb|EGO00219.1|/1.84558e-50/hypothetical protein SERLA73DRAFT_52158 [Serpula lacrymans var. lacrymans S7.3]
GME3902_g	337	24	56.63	4.21	-3.74967	3.30414e-69	8.47963e-68	-	-	-	-	gi|342869355|gb|EGU73132.1|/2.15246e-120/hypothetical protein FOXB_16367 [Fusarium oxysporum Fo5176]
GME5597_g	2570	184	431.87	32.27	-3.74233	0	0	-	-	-	-	gi|390597892|gb|EIN07291.1|/4.85964e-83/Cupredoxin [Punctularia strigosozonata HHB-11173 SS5]
GME11320_g	70	5	11.76	0.88	-3.74024	2.1223e-15	2.5086e-14	-	-	-	-	gi|392597429|gb|EIW86751.1|/1.31795e-76/Isochorismatase hydrolase [Coniophora puteana RWD-64-598 SS2]
GME7032_g	42	3	7.06	0.53	-3.7356	1.07899e-09	6.32881e-09	ko00520//Amino sugar and nucleotide sugar metabolism	-	GO:0016757//transferase activity, transferring glycosyl groups;GO:0005506//iron ion binding	-	gi|336366616|gb|EGN94962.1|/0/glycosyltransferase family 2 protein [Serpula lacrymans var. lacrymans S7.3]
GME8441_g	110	8	18.48	1.4	-3.72247	2.2431e-23	3.51735e-22	-	-	-	-	gi|299747829|ref|XP_001837278.2|/2.68703e-23/hypothetical protein CC1G_00414 [Coprinopsis cinerea okayama7||130]
GME6521_g	1331	98	223.66	17.19	-3.70167	8.9321e-266	3.2073e-264	-	-	-	-	gi|390599670|gb|EIN09066.1|/4.00566e-119/soluble quino protein glucose dehydrogenase, partial [Punctularia strigosozonata HHB-11173 SS5]
GME7320_g	54	4	9.07	0.7	-3.69568	5.00108e-12	3.61278e-11	-	-	-	-	gi|170112350|ref|XP_001887377.1|/3.91154e-41/predicted protein [Laccaria bicolor S238N-H82]
GME4107_g	54	4	9.07	0.7	-3.69568	5.00108e-12	3.60973e-11	-	-	-	-	gi|375333787|gb|AFA53122.1|/9.50096e-114/lectin 2 [Agrocybe aegerita]
GME3662_g	508	38	85.37	6.66	-3.68014	5.56904e-102	1.58643e-100	ko00620//Pyruvate metabolism;ko01100//Metabolic pathways;ko00710//Carbon fixation in photosynthetic organisms;ko03320//PPAR signaling pathway;ko01120//Microbial metabolism in diverse environments	-	GO:0016614//oxidoreductase activity, acting on CH-OH group of donors;GO:0005488//binding	GO:0008152//metabolic process	gi|170100006|ref|XP_001881221.1|/0/predicted protein [Laccaria bicolor S238N-H82]
GME9066_g	67	5	11.26	0.88	-3.67756	1.29975e-14	1.48102e-13	ko00230//Purine metabolism	GO:0016020//membrane	GO:0042625//ATPase activity, coupled to transmembrane movement of ions;GO:0000166//nucleotide binding	GO:0006810//transport;GO:0008152//metabolic process	gi|169860915|ref|XP_001837092.1|/0/sodium transport ATPase [Coprinopsis cinerea okayama7||130]
GME3458_g	53	4	8.91	0.7	-3.67	9.1417e-12	6.40369e-11	-	-	-	-	gi|170102274|ref|XP_001882353.1|/1.81132e-06/predicted protein [Laccaria bicolor S238N-H82]
GME3203_g	40	3	6.72	0.53	-3.6644	3.62204e-09	2.03377e-08	ko03022//Basal transcription factors;ko05168//Herpes simplex infection	-	-	-	gi|390595374|gb|EIN04780.1|/0/beach-domain-containing protein [Punctularia strigosozonata HHB-11173 SS5]
GME3028_g	79	6	13.28	1.05	-3.66079	6.27694e-17	8.40795e-16	-	-	-	-	-
GME10215_g	145	11	24.37	1.93	-3.65843	5.13412e-30	9.0841e-29	-	-	-	-	gi|299744901|ref|XP_001831342.2|/8.67327e-07/hypothetical protein CC1G_00889 [Coprinopsis cinerea okayama7||130]
GME2816_g	577	44	96.96	7.72	-3.65072	6.59038e-115	1.92223e-113	-	-	-	-	gi|299756300|ref|XP_002912188.1|/3.12052e-36/hypothetical protein CC1G_13720 [Coprinopsis cinerea okayama7||130]
GME3986_g	52	4	8.74	0.7	-3.64221	1.66904e-11	1.14752e-10	-	-	-	-	gi|392586372|gb|EIW75709.1|/1.64075e-34/hypothetical protein CONPUDRAFT_112253 [Coniophora puteana RWD-64-598 SS2]
GME10385_g	117	9	19.66	1.58	-3.63727	2.25766e-24	3.60635e-23	-	-	-	-	-
GME7194_g	609	47	102.34	8.24	-3.63458	1.00995e-120	3.01784e-119	ko04141//Protein processing in endoplasmic reticulum	-	-	-	gi|390602401|gb|EIN11794.1|/4.50093e-39/small heat shock protein [Punctularia strigosozonata HHB-11173 SS5]
GME781_g	329	26	55.29	4.56	-3.59991	1.92653e-65	4.84238e-64	-	-	-	-	gi|170098440|ref|XP_001880439.1|/4.05013e-26/predicted protein [Laccaria bicolor S238N-H82]
GME6189_g	188	15	31.59	2.63	-3.58633	6.64454e-38	1.3361e-36	-	-	-	-	gi|390595896|gb|EIN05300.1|/7.63397e-118/hypothetical protein PUNSTDRAFT_137982 [Punctularia strigosozonata HHB-11173 SS5]
GME10789_g	600	48	100.83	8.42	-3.58196	1.4484e-117	4.25362e-116	-	-	GO:0003677//DNA binding	GO:0006351//transcription, DNA-dependent	gi|170103164|ref|XP_001882797.1|/4.76833e-72/predicted protein [Laccaria bicolor S238N-H82]
GME1520_g	287	23	48.23	4.03	-3.58108	5.0932e-57	1.20907e-55	-	-	-	-	-
GME8227_g	618	51	103.85	8.94	-3.53808	8.89114e-120	2.63832e-118	-	-	-	-	gi|392564105|gb|EIW57283.1|/9.79873e-113/DnaJ-domain-containing protein [Trametes versicolor FP-101664 SS1]
GME1474_g	6827	567	1147.22	99.44	-3.52817	0	0	ko00624//Polycyclic aromatic hydrocarbon degradation;ko01100//Metabolic pathways;ko00627//Aminobenzoate degradation;ko00363//Bisphenol degradation;ko01110//Biosynthesis of secondary metabolites;ko00903//Limonene and pinene degradation;ko00945//Stilbenoid, diarylheptanoid and gingerol biosynthesis;ko01120//Microbial metabolism in diverse environments;ko01100//Metabolic pathways;ko00360//Phenylalan…	-	-	-	gi|336373278|gb|EGO01616.1|/9.95338e-122/hypothetical protein SERLA73DRAFT_166166 [Serpula lacrymans var. lacrymans S7.3]
GME11684_g	2503	209	420.61	36.66	-3.5202	0	0	-	-	GO:0051540	GO:0031163	gi|392572128|gb|EIW65300.1|/3.22259e-41/hypothetical protein TRAVEDRAFT_26140 [Trametes versicolor FP-101664 SS1]
GME79_g	4595	386	772.15	67.7	-3.51165	0	0	-	-	-	-	-
GME907_g	47	4	7.9	0.7	-3.49643	3.32012e-10	2.04865e-09	-	-	-	-	gi|170093147|ref|XP_001877795.1|/6.08632e-74/glycoside hydrolase family 23 protein [Laccaria bicolor S238N-H82]
GME10016_g	140	12	23.53	2.1	-3.48604	6.4512e-28	1.10264e-26	ko03460//Fanconi anemia pathway;ko04146//Peroxisome	-	-	GO:0006810//transport	gi|169848347|ref|XP_001830881.1|/0/hypothetical protein CC1G_02332 [Coprinopsis cinerea okayama7||130]
GME1568_g	70	6	11.76	1.05	-3.48543	1.35343e-14	1.54013e-13	ko03040//Spliceosome;ko05168//Herpes simplex infection;ko05130//Pathogenic Escherichia coli infection	-	GO:0005488//binding	-	gi|170108674|ref|XP_001885545.1|/0/predicted protein [Laccaria bicolor S238N-H82]
GME6620_g	104	9	17.48	1.58	-3.46771	5.19128e-21	7.68885e-20	-	-	-	-	gi|390604000|gb|EIN13391.1|/5.70536e-09/hypothetical protein PUNSTDRAFT_139948 [Punctularia strigosozonata HHB-11173 SS5]
GME11540_g	1627	141	273.4	24.73	-3.46668	4e-307	1.48626e-305	-	-	-	-	gi|170086143|ref|XP_001874295.1|/2.60352e-49/predicted protein [Laccaria bicolor S238N-H82]
GME785_g	7133	620	1198.64	108.74	-3.46244	0	0	ko00624//Polycyclic aromatic hydrocarbon degradation;ko01100//Metabolic pathways;ko00627//Aminobenzoate degradation;ko00363//Bisphenol degradation;ko01110//Biosynthesis of secondary metabolites;ko00903//Limonene and pinene degradation;ko00945//Stilbenoid, diarylheptanoid and gingerol biosynthesis;ko01120//Microbial metabolism in diverse environments;ko01100//Metabolic pathways;ko00590//Arachidoni…	-	GO:0016491//oxidoreductase activity;GO:0005506//iron ion binding	-	gi|169847405|ref|XP_001830414.1|/0/hypothetical protein CC1G_02050 [Coprinopsis cinerea okayama7||130]
GME8016_g	124	11	20.84	1.93	-3.43268	1.36325e-24	2.20233e-23	ko00620//Pyruvate metabolism	-	GO:0050662//coenzyme binding;GO:0003824//catalytic activity	-	gi|336367817|gb|EGN96161.1|/0/hypothetical protein SERLA73DRAFT_94207 [Serpula lacrymans var. lacrymans S7.3]
GME6186_g	315	28	52.93	4.91	-3.43029	3.0048e-60	7.33686e-59	ko01100//Metabolic pathways;ko00563//Glycosylphosphatidylinositol(GPI)-anchor biosynthesis	-	-	-	gi|395325897|gb|EJF58313.1|/1.1544e-125/hypothetical protein DICSQDRAFT_182674 [Dichomitus squalens LYAD-421 SS1]
GME4584_g	820	73	137.79	12.8	-3.42826	3.66716e-154	1.17818e-152	-	-	-	-	gi|169854762|ref|XP_001834053.1|/2.62997e-64/hypothetical protein CC1G_11023 [Coprinopsis cinerea okayama7||130]
GME11834_g	56	5	9.41	0.88	-3.41862	9.22456e-12	6.45115e-11	ko01100//Metabolic pathways;ko00520//Amino sugar and nucleotide sugar metabolism;ko00500//Starch and sucrose metabolism;ko01110//Biosynthesis of secondary metabolites	-	-	-	gi|392559558|gb|EIW52742.1|/2.55489e-75/hypothetical protein TRAVEDRAFT_53180 [Trametes versicolor FP-101664 SS1]
GME10852_g	1050	95	176.44	16.66	-3.40472	9.88934e-196	3.40783e-194	-	-	-	-	-
GME5984_g	749	68	125.86	11.93	-3.39915	6.05424e-140	1.87462e-138	-	-	-	-	-
GME11825_g	683	63	114.77	11.05	-3.37663	5.26418e-127	1.58407e-125	ko01100//Metabolic pathways;ko00564//Glycerophospholipid metabolism	-	-	-	gi|169863595|ref|XP_001838416.1|/7.88148e-42/phosphatidylserine decarboxylase proenzyme 2 [Coprinopsis cinerea okayama7||130]
GME11004_g	119	11	20	1.93	-3.37333	2.56762e-23	4.0115e-22	-	-	-	-	gi|170089849|ref|XP_001876147.1|/4.71285e-15/predicted protein [Laccaria bicolor S238N-H82]
GME6964_g	43	4	7.23	0.7	-3.36857	3.536e-09	1.98938e-08	ko04141//Protein processing in endoplasmic reticulum;ko01100//Metabolic pathways;ko00513//Various types of N-glycan biosynthesis;ko00510//N-Glycan biosynthesis	-	GO:0016787//hydrolase activity	-	gi|170114997|ref|XP_001888694.1|/7.92148e-167/glycoside hydrolase family 47 protein [Laccaria bicolor S238N-H82]
GME9415_g	129	12	21.68	2.1	-3.3679	4.16136e-25	6.78683e-24	-	-	-	-	-
GME7155_g	151	14	25.37	2.46	-3.36639	3.42434e-29	5.96016e-28	-	-	-	-	gi|170097205|ref|XP_001879822.1|/0/predicted protein [Laccaria bicolor S238N-H82]
GME11243_g	890	83	149.56	14.56	-3.36064	2.75914e-164	8.99985e-163	-	GO:0016020//membrane	-	-	gi|170097483|ref|XP_001879961.1|/0/predicted protein [Laccaria bicolor S238N-H82]
GME3714_g	964	90	161.99	15.78	-3.35974	1.00638e-177	3.38604e-176	-	-	GO:0004673//protein histidine kinase activity;GO:0032559	GO:0006468//protein phosphorylation;GO:0007165//signal transduction	gi|336388383|gb|EGO29527.1|/0/hypothetical protein SERLADRAFT_457378 [Serpula lacrymans var. lacrymans S7.9]
GME11541_g	471	44	79.15	7.72	-3.35792	1.12053e-87	3.04e-86	-	-	-	-	gi|238582083|ref|XP_002389819.1|/6.71619e-39/hypothetical protein MPER_11004 [Moniliophthora perniciosa FA553]
GME6122_g	203	19	34.11	3.33	-3.3566	1.26211e-38	2.55592e-37	-	-	GO:0046872//metal ion binding	GO:0006351//transcription, DNA-dependent	gi|170113994|ref|XP_001888195.1|/0/predicted protein [Laccaria bicolor S238N-H82]
GME581_g	428	41	71.92	7.19	-3.32233	4.67508e-79	1.23694e-77	-	-	-	-	gi|393233411|gb|EJD40983.1|/6.80395e-122/hypothetical protein AURDEDRAFT_106480 [Auricularia delicata TFB-10046 SS5]
GME5901_g	41	4	6.89	0.7	-3.29908	1.14217e-08	6.17005e-08	-	-	-	-	gi|170108848|ref|XP_001885632.1|/1.07785e-84/predicted protein [Laccaria bicolor S238N-H82]
GME6674_g	2871	281	482.45	49.28	-3.29131	0	0	-	-	-	-	gi|170097543|ref|XP_001879991.1|/2.69275e-109/predicted protein [Laccaria bicolor S238N-H82]
GME10791_g	61	6	10.25	1.05	-3.28716	2.67948e-12	1.9843e-11	-	GO:0044464//cell part	GO:0046914//transition metal ion binding	-	gi|403418434|emb|CCM05134.1|/9.1295e-82/predicted protein [Fibroporia radiculosa]
GME2883_g	71	7	11.93	1.23	-3.27786	4.19396e-14	4.45237e-13	ko00071//Fatty acid metabolism;ko00627//Aminobenzoate degradation;ko00380//Tryptophan metabolism;ko01120//Microbial metabolism in diverse environments	-	GO:0016491//oxidoreductase activity;GO:0005506//iron ion binding	-	gi|170111410|ref|XP_001886909.1|/0/cytochrome P450 monooxygenase CYP63 [Laccaria bicolor S238N-H82]
GME11340_g	1840	183	309.2	32.1	-3.2679	0	0	-	-	GO:0016462//pyrophosphatase activity;GO:0032559	GO:0050896//response to stimulus;GO:0043170	gi|170085149|ref|XP_001873798.1|/0/predicted protein [Laccaria bicolor S238N-H82]
GME7193_g	561	56	94.27	9.82	-3.263	1.89115e-101	5.33391e-100	-	-	-	-	-
GME11094_g	50	5	8.4	0.88	-3.25481	3.10328e-10	1.92039e-09	ko02010//ABC transporters;ko02010//ABC transporters	-	GO:0017111//nucleoside-triphosphatase activity;GO:0000166//nucleotide binding	-	gi|403414083|emb|CCM00783.1|/0/predicted protein [Fibroporia radiculosa]
GME11728_g	79	8	13.28	1.4	-3.24576	2.11254e-15	2.50052e-14	-	-	-	-	-
GME1679_g	49	5	8.23	0.88	-3.22532	5.54562e-10	3.34223e-09	ko00624//Polycyclic aromatic hydrocarbon degradation;ko01100//Metabolic pathways;ko00627//Aminobenzoate degradation;ko00363//Bisphenol degradation;ko01110//Biosynthesis of secondary metabolites;ko00903//Limonene and pinene degradation;ko00945//Stilbenoid, diarylheptanoid and gingerol biosynthesis;ko01120//Microbial metabolism in diverse environments;ko01100//Metabolic pathways;ko00590//Arachidoni…	-	GO:0046872//metal ion binding	-	gi|336372282|gb|EGO00621.1|/9.40099e-164/hypothetical protein SERLA73DRAFT_178475 [Serpula lacrymans var. lacrymans S7.3]
GME1618_g	3407	350	572.52	61.38	-3.22149	0	0	-	-	-	GO:0006810//transport	gi|170099730|ref|XP_001881083.1|/0/oligopeptide transporter [Laccaria bicolor S238N-H82]
GME11060_g	1873	193	314.74	33.85	-3.21693	0	0	ko00624//Polycyclic aromatic hydrocarbon degradation;ko01100//Metabolic pathways;ko00627//Aminobenzoate degradation;ko00363//Bisphenol degradation;ko01110//Biosynthesis of secondary metabolites;ko00903//Limonene and pinene degradation;ko00945//Stilbenoid, diarylheptanoid and gingerol biosynthesis;ko01120//Microbial metabolism in diverse environments;ko01100//Metabolic pathways;ko00590//Arachidoni…	-	-	-	gi|170099888|ref|XP_001881162.1|/0/predicted protein [Laccaria bicolor S238N-H82]
GME7596_g	13531	1396	2273.77	244.84	-3.21518	0	0	ko01100//Metabolic pathways;ko00310//Lysine degradation;ko00780//Biotin metabolism	-	-	-	gi|390598089|gb|EIN07488.1|/3.21448e-81/class I glutamine amidotransferase-like protein [Punctularia strigosozonata HHB-11173 SS5]
GME366_g	538	56	90.41	9.82	-3.20269	1.05748e-95	2.93417e-94	-	-	-	-	gi|170087070|ref|XP_001874758.1|/4.63407e-23/predicted protein [Laccaria bicolor S238N-H82]
GME2559_g	173	18	29.07	3.16	-3.20153	8.27498e-32	1.50464e-30	ko04140//Regulation of autophagy;ko04622//RIG-I-like receptor signaling pathway	GO:0044424//intracellular part	-	GO:0007033//vacuole organization	gi|403416756|emb|CCM03456.1|/1.36949e-33/predicted protein [Fibroporia radiculosa]
GME10404_g	76	8	12.77	1.4	-3.18926	1.19262e-14	1.36077e-13	ko00624//Polycyclic aromatic hydrocarbon degradation;ko01100//Metabolic pathways;ko00627//Aminobenzoate degradation;ko00363//Bisphenol degradation;ko01110//Biosynthesis of secondary metabolites;ko00903//Limonene and pinene degradation;ko00945//Stilbenoid, diarylheptanoid and gingerol biosynthesis;ko01120//Microbial metabolism in diverse environments;ko01100//Metabolic pathways;ko00627//Aminobenzo…	-	-	-	gi|336370804|gb|EGN99144.1|/8.27569e-92/hypothetical protein SERLA73DRAFT_181973 [Serpula lacrymans var. lacrymans S7.3]
GME519_g	66	7	11.09	1.23	-3.17253	7.55488e-13	5.9506e-12	-	-	-	-	gi|170099341|ref|XP_001880889.1|/3.02852e-87/predicted protein [Laccaria bicolor S238N-H82]
GME11702_g	244	26	41	4.56	-3.16852	7.8115e-44	1.66893e-42	-	-	-	-	gi|336378306|gb|EGO19464.1|/3.27861e-134/hypothetical protein SERLADRAFT_442940 [Serpula lacrymans var. lacrymans S7.9]
GME10962_g	47	5	7.9	0.88	-3.16628	1.76183e-09	1.01871e-08	-	-	-	-	gi|170117559|ref|XP_001889966.1|/2.2094e-161/predicted protein [Laccaria bicolor S238N-H82]
GME2525_g	687	75	115.44	13.15	-3.13401	2.78734e-119	8.24242e-118	-	-	-	-	gi|170107715|ref|XP_001885067.1|/2.79177e-09/predicted protein [Laccaria bicolor S238N-H82]
GME8664_g	327	36	54.95	6.31	-3.12241	2.02168e-57	4.82606e-56	-	-	-	-	gi|390601204|gb|EIN10598.1|/0/MFS general substrate transporter [Punctularia strigosozonata HHB-11173 SS5]
GME11116_g	63	7	10.59	1.23	-3.10597	4.21426e-12	3.06772e-11	-	-	GO:0005488//binding	-	gi|393223913|gb|EJD32549.1|/2.13374e-48/hypothetical protein AURDEDRAFT_77607 [Auricularia delicata TFB-10046 SS5]
GME7458_g	45	5	7.56	0.88	-3.10281	5.55642e-09	3.07945e-08	-	-	-	-	gi|395329318|gb|EJF61705.1|/1.72014e-21/hypothetical protein DICSQDRAFT_180445 [Dichomitus squalens LYAD-421 SS1]
GME2496_g	62	7	10.42	1.23	-3.08263	7.45262e-12	5.24198e-11	ko01100//Metabolic pathways;ko00240//Pyrimidine metabolism	-	GO:0003824//catalytic activity	GO:0008152//metabolic process	gi|336366225|gb|EGN94573.1|/2.16717e-82/hypothetical protein SERLA73DRAFT_188544 [Serpula lacrymans var. lacrymans S7.3]
GME5106_g	124	14	20.84	2.46	-3.08263	1.97503e-22	3.03572e-21	-	-	-	-	-
GME4086_g	141	16	23.69	2.81	-3.07564	2.9025e-25	4.76099e-24	-	-	-	-	gi|302698141|ref|XP_003038749.1|/3.45685e-39/hypothetical protein SCHCODRAFT_64720 [Schizophyllum commune H4-8]
GME6041_g	78	9	13.11	1.58	-3.05267	1.82778e-14	2.058e-13	-	-	-	-	gi|170103088|ref|XP_001882759.1|/5.37233e-09/predicted protein [Laccaria bicolor S238N-H82]
GME10174_g	3397	396	570.84	69.45	-3.03904	0	0	ko01100//Metabolic pathways;ko00520//Amino sugar and nucleotide sugar metabolism;ko00500//Starch and sucrose metabolism;ko01110//Biosynthesis of secondary metabolites	-	-	-	gi|299738629|ref|XP_001834672.2|/3.29792e-127/hypothetical protein CC1G_05809 [Coprinopsis cinerea okayama7||130]
GME817_g	60	7	10.08	1.23	-3.03477	2.32012e-11	1.58116e-10	ko01100//Metabolic pathways;ko00630//Glyoxylate and dicarboxylate metabolism;ko01120//Microbial metabolism in diverse environments;ko00680//Methane metabolism	-	-	-	gi|336371500|gb|EGN99839.1|/7.68552e-98/hypothetical protein SERLA73DRAFT_180077 [Serpula lacrymans var. lacrymans S7.3]
GME3086_g	188	22	31.59	3.86	-3.0328	9.12062e-33	1.69078e-31	-	-	-	-	gi|299745748|ref|XP_001831924.2|/2.18558e-29/hypothetical protein CC1G_12899 [Coprinopsis cinerea okayama7||130]
GME3505_g	68	8	11.43	1.4	-3.02933	1.14217e-12	8.77001e-12	ko01100//Metabolic pathways;ko00624//Polycyclic aromatic hydrocarbon degradation;ko00340//Histidine metabolism;ko00623//Toluene degradation;ko00627//Aminobenzoate degradation;ko00361//Chlorocyclohexane and chlorobenzene degradation;ko00363//Bisphenol degradation;ko00903//Limonene and pinene degradation;ko00626//Naphthalene degradation;ko01120//Microbial metabolism in diverse environments;ko03018/…	-	-	-	gi|170099694|ref|XP_001881065.1|/5.50704e-143/vacuolar DHA amino acid exporter [Laccaria bicolor S238N-H82]
GME3842_g	1903	225	319.78	39.46	-3.01862	0	0	-	-	-	-	gi|170097421|ref|XP_001879930.1|/5.1146e-53/predicted protein [Laccaria bicolor S238N-H82]
GME2867_g	59	7	9.91	1.23	-3.01023	4.08396e-11	2.70554e-10	-	-	-	-	gi|170116962|ref|XP_001889670.1|/6.73576e-72/predicted protein [Laccaria bicolor S238N-H82]
GME10956_g	124	15	20.84	2.63	-2.98622	9.10388e-22	1.37946e-20	ko02010//ABC transporters;ko01100//Metabolic pathways;ko00983//Drug metabolism - other enzymes;ko00240//Pyrimidine metabolism	-	-	-	gi|299738647|ref|XP_001834696.2|/3.01602e-108/uridine phosphorylase [Coprinopsis cinerea okayama7||130]
GME8455_g	124	15	20.84	2.63	-2.98622	9.10388e-22	1.37702e-20	ko00642//Ethylbenzene degradation;ko01100//Metabolic pathways;ko00627//Aminobenzoate degradation;ko00051//Fructose and mannose metabolism;ko00362//Benzoate degradation;ko00240//Pyrimidine metabolism;ko00903//Limonene and pinene degradation;ko01120//Microbial metabolism in diverse environments;ko00350//Tyrosine metabolism	-	GO:0004672//protein kinase activity;GO:0000166//nucleotide binding	-	gi|336386659|gb|EGO27805.1|/6.4996e-93/serine/threonine protein kinase, negative regulator of sexual conjugation and meiosis [Serpula lacrymans var. lacrymans S7.9]
GME8582_g	680	83	114.27	14.56	-2.97236	3.48972e-112	1.01439e-110	-	-	-	-	gi|336386444|gb|EGO27590.1|/7.87506e-107/hypothetical protein SERLADRAFT_367152 [Serpula lacrymans var. lacrymans S7.9]
GME3871_g	229	28	38.48	4.91	-2.97031	8.4116e-39	1.70749e-37	-	-	-	-	gi|170113984|ref|XP_001888190.1|/4.24339e-26/predicted protein [Laccaria bicolor S238N-H82]
GME3988_g	41	5	6.89	0.88	-2.96893	5.39326e-08	2.72888e-07	-	-	-	-	gi|392591842|gb|EIW81169.1|/3.59234e-114/hypothetical protein CONPUDRAFT_104388 [Coniophora puteana RWD-64-598 SS2]
GME1044_g	57	7	9.58	1.23	-2.96137	1.25911e-10	8.04815e-10	-	-	-	-	-
GME9885_g	137	17	23.02	2.98	-2.9495	1.25183e-23	1.96657e-22	-	-	-	-	gi|299740685|ref|XP_001833916.2|/3.03889e-94/hypothetical protein CC1G_01593 [Coprinopsis cinerea okayama7||130]
GME2415_g	48	6	8.07	1.05	-2.94218	4.5399e-09	2.5408e-08	-	-	-	-	-
GME7541_g	120	15	20.17	2.63	-2.93908	8.5002e-21	1.24816e-19	ko01100//Metabolic pathways;ko04142//Lysosome;ko00600//Sphingolipid metabolism;ko00511//Other glycan degradation	GO:0000323//lytic vacuole	GO:0004553//hydrolase activity, hydrolyzing O-glycosyl compounds;GO:0043167//ion binding	GO:0006643//membrane lipid metabolic process;GO:0007033//vacuole organization	gi|170118180|ref|XP_001890272.1|/0/glycoside hydrolase family 30 protein [Laccaria bicolor S238N-H82]
GME4663_g	56	7	9.41	1.23	-2.93554	2.2051e-10	1.3826e-09	ko00520//Amino sugar and nucleotide sugar metabolism;ko01110//Biosynthesis of secondary metabolites	-	GO:0003824//catalytic activity	-	gi|220682959|gb|ACL80318.1|/4.16217e-129/acetyl xylan esterase II [Volvariella volvacea]
GME9438_g	40	5	6.72	0.88	-2.93289	9.46638e-08	4.68169e-07	ko04011//MAPK signaling pathway - yeast;ko04113//Meiosis - yeast	-	GO:0019001//guanyl nucleotide binding;GO:0060089	GO:0007166//cell surface receptor signaling pathway	gi|336377023|gb|EGO05358.1|/1.49227e-159/hypothetical protein SERLA73DRAFT_174479 [Serpula lacrymans var. lacrymans S7.3]
GME7518_g	505	64	84.86	11.22	-2.91901	3.15558e-82	8.37503e-81	-	-	-	-	gi|170117150|ref|XP_001889763.1|/2.06071e-20/predicted protein [Laccaria bicolor S238N-H82]
GME9367_g	118	15	19.83	2.63	-2.91455	2.58374e-20	3.76803e-19	-	-	-	-	gi|169845728|ref|XP_001829583.1|/1.13112e-11/hypothetical protein CC1G_10113 [Coprinopsis cinerea okayama7||130]
GME3054_g	218	28	36.63	4.91	-2.89923	3.7831e-36	7.43227e-35	-	-	-	-	gi|395326584|gb|EJF58992.1|/1.7732e-40/hypothetical protein DICSQDRAFT_182227 [Dichomitus squalens LYAD-421 SS1]
GME8244_g	77	10	12.94	1.75	-2.88641	1.40638e-13	1.30925e-12	-	-	-	-	gi|353234770|emb|CCA66792.1|/1.23057e-41/hypothetical protein PIIN_00471 [Piriformospora indica DSM 11827]
GME8021_g	77	10	12.94	1.75	-2.88641	1.40638e-13	1.30782e-12	-	-	GO:0003676//nucleic acid binding;GO:0016817//hydrolase activity, acting on acid anhydrides	-	gi|170094100|ref|XP_001878271.1|/0/SNF2 superfamily chromatin remodeling protein [Laccaria bicolor S238N-H82]
GME4408_g	1819	236	305.67	41.39	-2.88462	4.272e-288	1.56689e-286	-	-	-	-	gi|353227213|emb|CCA77730.1|/6.48565e-38/related to metalloprotease MEP1 [Piriformospora indica DSM 11827]
GME11152_g	254	33	42.68	5.79	-2.88192	1.23883e-41	2.61408e-40	-	-	-	-	gi|170101410|ref|XP_001881922.1|/1.52107e-123/predicted protein [Laccaria bicolor S238N-H82]
GME3592_g	123	16	20.67	2.81	-2.8789	6.887e-21	1.01476e-19	-	-	-	-	gi|336375711|gb|EGO04047.1|/3.1854e-10/hypothetical protein SERLA73DRAFT_175780 [Serpula lacrymans var. lacrymans S7.3]
GME1524_g	6455	866	1084.71	151.88	-2.83631	0	0	-	-	-	-	gi|302674894|ref|XP_003027131.1|/1.34272e-127/hypothetical protein SCHCODRAFT_86123 [Schizophyllum commune H4-8]
GME1678_g	141	19	23.69	3.33	-2.83068	2.4556e-23	3.84351e-22	-	-	GO:0048037//cofactor binding;GO:0016740//transferase activity	GO:0008152//metabolic process	gi|242210096|ref|XP_002470892.1|/0/predicted protein [Postia placenta Mad-698-R]
GME11757_g	88	12	14.79	2.1	-2.81616	5.52528e-15	6.42436e-14	ko00514//Other types of O-glycan biosynthesis	-	-	-	gi|238573778|ref|XP_002387428.1|/2.52737e-19/hypothetical protein MPER_13843 [Moniliophthora perniciosa FA553]
GME10743_g	44	6	7.39	1.05	-2.81519	4.1956e-08	2.14833e-07	-	-	-	-	gi|170117808|ref|XP_001890089.1|/2.62831e-52/predicted protein [Laccaria bicolor S238N-H82]
GME7644_g	51	7	8.57	1.23	-2.80064	3.53168e-09	1.98957e-08	-	-	-	-	-
GME4728_g	383	53	64.36	9.3	-2.79086	5.4334e-60	1.3229e-58	-	GO:0031224//intrinsic to membrane	-	-	gi|170109001|ref|XP_001885708.1|/5.33152e-122/tetraspanin Tsp2 family [Laccaria bicolor S238N-H82]
GME9873_g	151	21	25.37	3.68	-2.78535	1.69804e-24	2.72772e-23	-	-	-	-	gi|170094963|ref|XP_001878702.1|/5.57687e-37/predicted protein [Laccaria bicolor S238N-H82]
GME2469_g	43	6	7.23	1.05	-2.78361	7.27286e-08	3.62202e-07	-	-	-	-	gi|170116445|ref|XP_001889413.1|/0/predicted protein [Laccaria bicolor S238N-H82]
GME10443_g	143	20	24.03	3.51	-2.77529	3.3153e-23	5.17017e-22	-	-	-	-	gi|5002510|dbj|BAA78625.1|/1.40015e-160/reverse transcriptase-RNase H-integrase [Tricholoma matsutake]
GME7430_g	214	30	35.96	5.26	-2.77326	5.71618e-34	1.09041e-32	ko00624//Polycyclic aromatic hydrocarbon degradation;ko01100//Metabolic pathways;ko00627//Aminobenzoate degradation;ko00363//Bisphenol degradation;ko01110//Biosynthesis of secondary metabolites;ko00903//Limonene and pinene degradation;ko00945//Stilbenoid, diarylheptanoid and gingerol biosynthesis;ko01120//Microbial metabolism in diverse environments;ko01100//Metabolic pathways;ko00360//Phenylalan…	-	-	-	gi|299746194|ref|XP_001837807.2|/2.137e-124/cytochrome P450 [Coprinopsis cinerea okayama7||130]
GME6374_g	221	31	37.14	5.44	-2.7713	5.08092e-35	9.84615e-34	-	-	-	-	gi|392559034|gb|EIW52219.1|/6.66914e-25/hypothetical protein TRAVEDRAFT_175319 [Trametes versicolor FP-101664 SS1]
GME10906_g	42	6	7.06	1.05	-2.74928	1.25755e-07	6.12715e-07	-	-	-	-	gi|170104116|ref|XP_001883272.1|/3.64426e-61/predicted protein [Laccaria bicolor S238N-H82]
GME11657_g	49	7	8.23	1.23	-2.74223	1.05569e-08	5.71369e-08	-	-	-	-	gi|336370165|gb|EGN98506.1|/3.68827e-57/hypothetical protein SERLA73DRAFT_183555 [Serpula lacrymans var. lacrymans S7.3]
GME11938_g	5214	750	876.17	131.54	-2.73571	0	0	-	-	-	-	-
GME7245_g	302	44	50.75	7.72	-2.71674	2.50108e-46	5.43874e-45	ko02010//ABC transporters;ko02020//Two-component system;ko01100//Metabolic pathways;ko00630//Glyoxylate and dicarboxylate metabolism;ko04727//GABAergic synapse;ko00790//Folate biosynthesis;ko00521//Streptomycin biosynthesis;ko01110//Biosynthesis of secondary metabolites;ko00523//Polyketide sugar unit biosynthesis;ko04724//Glutamatergic synapse;ko00250//Alanine, aspartate and glutamate metabolism;…	-	-	-	gi|336374862|gb|EGO03198.1|/2.73477e-129/hypothetical protein SERLA73DRAFT_119022 [Serpula lacrymans var. lacrymans S7.3]
GME10928_g	251	37	42.18	6.49	-2.70027	1.62675e-38	3.28658e-37	-	-	-	-	-
GME456_g	95	14	15.96	2.46	-2.69773	1.87176e-15	2.22168e-14	-	-	-	-	-
GME6819_g	930	139	156.28	24.38	-2.68036	3.54364e-137	1.08935e-135	-	-	-	-	gi|336370918|gb|EGN99258.1|/6.72377e-25/hypothetical protein SERLA73DRAFT_137520 [Serpula lacrymans var. lacrymans S7.3]
GME10226_g	107	16	17.98	2.81	-2.67775	4.18518e-17	5.65032e-16	-	-	-	-	gi|367048783|ref|XP_003654771.1|/8.60134e-14/hypothetical protein THITE_2117974 [Thielavia terrestris NRRL 8126]
GME6629_g	1758	266	295.42	46.65	-2.66282	8.73696e-256	3.1241e-254	-	-	-	-	gi|299741908|ref|XP_001841558.2|/3.05171e-91/metalloprotease [Coprinopsis cinerea okayama7||130]
GME10841_g	2054	311	345.16	54.54	-2.66188	2.11744e-298	7.79985e-297	-	-	-	-	gi|390598777|gb|EIN08174.1|/2.20281e-111/hypothetical protein PUNSTDRAFT_52644 [Punctularia strigosozonata HHB-11173 SS5]
GME606_g	275	42	46.21	7.37	-2.64847	3.2575e-41	6.82319e-40	ko01100//Metabolic pathways;ko00624//Polycyclic aromatic hydrocarbon degradation;ko00340//Histidine metabolism;ko00623//Toluene degradation;ko00627//Aminobenzoate degradation;ko00361//Chlorocyclohexane and chlorobenzene degradation;ko00363//Bisphenol degradation;ko00903//Limonene and pinene degradation;ko00626//Naphthalene degradation;ko01120//Microbial metabolism in diverse environments;ko01100/…	-	-	-	gi|403418520|emb|CCM05220.1|/1.6086e-108/predicted protein [Fibroporia radiculosa]
GME3218_g	268	41	45.04	7.19	-2.64714	3.64542e-40	7.50693e-39	-	-	-	-	gi|299743190|ref|XP_001835599.2|/2.04945e-15/hypothetical protein CC1G_03381 [Coprinopsis cinerea okayama7||130]
GME8112_g	124	19	20.84	3.33	-2.64576	2.40256e-19	3.46829e-18	ko00040//Pentose and glucuronate interconversions	-	GO:0016829//lyase activity	-	gi|169859107|ref|XP_001836194.1|/2.05753e-84/pectate lyase C [Coprinopsis cinerea okayama7||130]
GME10039_g	52	8	8.74	1.4	-2.64221	7.7644e-09	4.25896e-08	-	-	-	-	gi|170093253|ref|XP_001877848.1|/1.5987e-129/predicted protein [Laccaria bicolor S238N-H82]
GME10722_g	52	8	8.74	1.4	-2.64221	7.7644e-09	4.25623e-08	-	-	-	-	gi|395334923|gb|EJF67299.1|/2.26492e-08/hypothetical protein DICSQDRAFT_47142 [Dichomitus squalens LYAD-421 SS1]
GME6314_g	143	22	24.03	3.86	-2.63816	4.78526e-22	7.28963e-21	ko00624//Polycyclic aromatic hydrocarbon degradation;ko01100//Metabolic pathways;ko00627//Aminobenzoate degradation;ko00363//Bisphenol degradation;ko01110//Biosynthesis of secondary metabolites;ko00903//Limonene and pinene degradation;ko00945//Stilbenoid, diarylheptanoid and gingerol biosynthesis;ko01120//Microbial metabolism in diverse environments	-	GO:0046872//metal ion binding	-	gi|299746194|ref|XP_001837807.2|/1.42806e-153/cytochrome P450 [Coprinopsis cinerea okayama7||130]
GME8830_g	97	15	16.3	2.63	-2.63174	2.37396e-15	2.79833e-14	ko05020//Prion diseases	-	-	-	gi|169861357|ref|XP_001837313.1|/5.93029e-135/chaperone [Coprinopsis cinerea okayama7||130]
GME1648_g	213	33	35.79	5.79	-2.62792	5.32698e-32	9.70669e-31	-	-	GO:0008233//peptidase activity	-	gi|169850244|ref|XP_001831819.1|/7.90562e-118/aminopeptidase [Coprinopsis cinerea okayama7||130]
GME7830_g	58	9	9.75	1.58	-2.62548	1.1308e-09	6.60999e-09	-	-	-	-	gi|299754079|ref|XP_001833742.2|/4.54154e-21/hypothetical protein CC1G_11527 [Coprinopsis cinerea okayama7||130]
GME1128_g	1043	162	175.27	28.41	-2.62511	3.74418e-150	1.1851e-148	-	GO:0031224//intrinsic to membrane	GO:0005275//amine transmembrane transporter activity	GO:0006865//amino acid transport	gi|403414331|emb|CCM01031.1|/0/predicted protein [Fibroporia radiculosa]
GME9001_g	77	12	12.94	2.1	-2.62338	2.10588e-12	1.57041e-11	-	-	-	-	gi|169851919|ref|XP_001832648.1|/1.94774e-75/G-X-X-X-Q-X-W domain-containing protein [Coprinopsis cinerea okayama7||130]
GME7220_g	807	126	135.61	22.1	-2.61735	3.21456e-116	9.40809e-115	-	-	-	-	gi|393219927|gb|EJD05413.1|/9.10983e-12/hypothetical protein FOMMEDRAFT_17724 [Fomitiporia mediterranea MF3/22]
GME4246_g	191	30	32.1	5.26	-2.60944	1.27784e-28	2.19726e-27	ko04120//Ubiquitin mediated proteolysis	-	-	-	gi|390600260|gb|EIN09655.1|/0/DUF185-domain-containing protein, partial [Punctularia strigosozonata HHB-11173 SS5]
GME4577_g	356	56	59.82	9.82	-2.60683	5.63528e-52	1.3016e-50	-	-	-	-	-
GME6361_g	1091	172	183.33	30.17	-2.60326	1.47107e-155	4.74407e-154	ko00260//Glycine, serine and threonine metabolism	-	-	-	gi|170106181|ref|XP_001884302.1|/6.5443e-165/predicted protein [Laccaria bicolor S238N-H82]
GME5018_g	88	14	14.79	2.46	-2.58789	7.84322e-14	7.96059e-13	ko01100//Metabolic pathways;ko00627//Aminobenzoate degradation;ko04111//Cell cycle - yeast;ko00740//Riboflavin metabolism;ko05152//Tuberculosis;ko00564//Glycerophospholipid metabolism;ko00562//Inositol phosphate metabolism;ko00565//Ether lipid metabolism;ko01120//Microbial metabolism in diverse environments	-	-	-	gi|336382556|gb|EGO23706.1|/1.67983e-130/hypothetical protein SERLADRAFT_469931 [Serpula lacrymans var. lacrymans S7.9]
GME4128_g	50	8	8.4	1.4	-2.58496	2.25672e-08	1.18829e-07	-	-	-	-	-
GME3229_g	225	36	37.81	6.31	-2.58306	4.37456e-33	8.21648e-32	ko00982//Drug metabolism - cytochrome P450;ko01120//Microbial metabolism in diverse environments;ko00680//Methane metabolism	-	-	-	gi|299738610|ref|XP_001834659.2|/0/hypothetical protein CC1G_05796 [Coprinopsis cinerea okayama7||130]
GME9543_g	231	37	38.82	6.49	-2.58051	6.61982e-34	1.25998e-32	-	-	-	-	gi|299756472|ref|XP_001829358.2|/5.72922e-70/NtPRp27 [Coprinopsis cinerea okayama7||130]
GME9512_g	286	46	48.06	8.07	-2.5742	1.65073e-41	3.46612e-40	-	-	-	-	gi|336389957|gb|EGO31100.1|/1.15211e-66/hypothetical protein SERLADRAFT_364842 [Serpula lacrymans var. lacrymans S7.9]
GME5472_g	1005	162	168.88	28.41	-2.57153	1.76116e-141	5.47304e-140	-	-	-	-	gi|336367285|gb|EGN95630.1|/2.93112e-52/hypothetical protein SERLA73DRAFT_186744 [Serpula lacrymans var. lacrymans S7.3]
GME5645_g	278	45	46.72	7.89	-2.56594	3.10302e-40	6.42092e-39	ko00480//Glutathione metabolism	-	GO:0003824//catalytic activity	-	gi|336368993|gb|EGN97335.1|/0/hypothetical protein SERLA73DRAFT_110519 [Serpula lacrymans var. lacrymans S7.3]
GME12040_g	80	13	13.44	2.28	-2.55943	1.52172e-12	1.16009e-11	ko01100//Metabolic pathways;ko00380//Tryptophan metabolism	-	GO:0016740//transferase activity	-	gi|242220185|ref|XP_002475862.1|/3.80196e-135/predicted protein [Postia placenta Mad-698-R]
GME2423_g	43	7	7.23	1.23	-2.55534	2.66158e-07	1.24294e-06	-	-	GO:0016671//oxidoreductase activity, acting on a sulfur group of donors, disulfide as acceptor	GO:0043412//macromolecule modification	gi|169854345|ref|XP_001833847.1|/3.97406e-87/peptide methionine sulfoxide reductase [Coprinopsis cinerea okayama7||130]
GME2614_g	778	127	130.74	22.27	-2.55353	4.59282e-109	1.32156e-107	ko00260//Glycine, serine and threonine metabolism	-	GO:0016491//oxidoreductase activity;GO:0050662//coenzyme binding	GO:0044281//small molecule metabolic process	gi|336369222|gb|EGN97564.1|/0/hypothetical protein SERLA73DRAFT_184316 [Serpula lacrymans var. lacrymans S7.3]
GME11695_g	67	11	11.26	1.93	-2.54453	1.18708e-10	7.61049e-10	-	-	-	-	gi|299755872|ref|XP_001828939.2|/2.26029e-74/hypothetical protein CC1G_03733 [Coprinopsis cinerea okayama7||130]
GME9917_g	170	28	28.57	4.91	-2.54071	6.343e-25	1.03056e-23	-	-	-	-	gi|336371385|gb|EGN99724.1|/8.99861e-25/hypothetical protein SERLA73DRAFT_179880 [Serpula lacrymans var. lacrymans S7.3]
GME4431_g	194	32	32.6	5.61	-2.5388	3.27564e-28	5.62121e-27	-	-	-	-	gi|403419563|emb|CCM06263.1|/3.61829e-124/predicted protein [Fibroporia radiculosa]
GME10221_g	48	8	8.07	1.4	-2.52714	6.49458e-08	3.24957e-07	ko01100//Metabolic pathways;ko00520//Amino sugar and nucleotide sugar metabolism;ko00500//Starch and sucrose metabolism;ko01110//Biosynthesis of secondary metabolites;ko01100//Metabolic pathways;ko00500//Starch and sucrose metabolism	-	GO:0004553//hydrolase activity, hydrolyzing O-glycosyl compounds	GO:0000272//polysaccharide catabolic process	gi|49333363|gb|AAT64006.1|/0/cellobiohydrolase I-I [Volvariella volvacea]
GME1956_g	162	27	27.22	4.74	-2.52171	1.19508e-23	1.88088e-22	-	GO:0043231//intracellular membrane-bounded organelle	-	GO:0006772//thiamine metabolic process	gi|299743793|ref|XP_001835983.2|/1.55225e-147/thiazole biosynthetic enzyme [Coprinopsis cinerea okayama7||130]
GME6577_g	54	9	9.07	1.58	-2.52118	9.40882e-09	5.115e-08	-	-	GO:0016787//hydrolase activity	-	gi|336388179|gb|EGO29323.1|/4.65443e-51/hypothetical protein SERLADRAFT_456923 [Serpula lacrymans var. lacrymans S7.9]
GME9970_g	250	42	42.01	7.37	-2.511	1.63326e-35	3.17224e-34	-	-	-	-	gi|238594367|ref|XP_002393464.1|/4.36244e-75/hypothetical protein MPER_06797 [Moniliophthora perniciosa FA553]
GME7475_g	963	162	161.82	28.41	-2.50992	5.37814e-132	1.63564e-130	-	-	-	-	gi|402219502|gb|EJT99575.1|/1.01301e-36/hypothetical protein DACRYDRAFT_23671 [Dacryopinax sp. DJM-731 SS1]
GME1838_g	154	26	25.88	4.56	-2.50473	2.2463e-22	3.43415e-21	ko01100//Metabolic pathways;ko00564//Glycerophospholipid metabolism;ko00561//Glycerolipid metabolism;ko00592//alpha-Linolenic acid metabolism	-	-	-	gi|299743266|ref|XP_002910645.1|/2.14474e-133/lipase 2 [Coprinopsis cinerea okayama7||130]
GME6215_g	195	33	32.77	5.79	-2.50074	6.64266e-28	1.1331e-26	-	-	-	-	gi|170104914|ref|XP_001883670.1|/1.19606e-42/predicted protein [Laccaria bicolor S238N-H82]
GME4824_g	188	32	31.59	5.61	-2.4934	7.38562e-27	1.23518e-25	-	-	-	-	gi|403418561|emb|CCM05261.1|/1.12543e-96/predicted protein [Fibroporia radiculosa]
GME9598_g	6812	1162	1144.7	203.8	-2.48974	0	0	ko01100//Metabolic pathways;ko00624//Polycyclic aromatic hydrocarbon degradation;ko00340//Histidine metabolism;ko00540//Lipopolysaccharide biosynthesis;ko01120//Microbial metabolism in diverse environments;ko00350//Tyrosine metabolism	-	GO:0008168//methyltransferase activity	-	gi|170085601|ref|XP_001874024.1|/0/predicted protein [Laccaria bicolor S238N-H82]
GME7253_g	122	21	20.5	3.68	-2.47785	8.3277e-18	1.14419e-16	-	-	-	-	-
GME9363_g	52	9	8.74	1.58	-2.46771	2.6762e-08	1.40226e-07	-	-	-	-	gi|299741242|ref|XP_001834322.2|/1.69485e-19/hypothetical protein CC1G_11731 [Coprinopsis cinerea okayama7||130]
GME2507_g	1264	219	212.4	38.41	-2.46723	2.48966e-169	8.24676e-168	ko01100//Metabolic pathways;ko00624//Polycyclic aromatic hydrocarbon degradation;ko00626//Naphthalene degradation;ko00621//Dioxin degradation;ko01120//Microbial metabolism in diverse environments	-	-	-	gi|145241462|ref|XP_001393377.1|/4.70106e-79/hypothetical protein ANI_1_970084 [Aspergillus niger CBS 513.88]
GME6570_g	150	26	25.21	4.56	-2.46689	1.77566e-21	2.65294e-20	-	-	-	-	gi|170113984|ref|XP_001888190.1|/6.89765e-66/predicted protein [Laccaria bicolor S238N-H82]
GME9559_g	271	47	45.54	8.24	-2.46642	1.35595e-37	2.7138e-36	-	-	-	-	-
GME7827_g	69	12	11.59	2.1	-2.46442	1.40533e-10	8.96264e-10	-	-	-	-	gi|170115242|ref|XP_001888816.1|/9.29915e-22/expansin family protein [Laccaria bicolor S238N-H82]
GME3225_g	63	11	10.59	1.93	-2.45603	9.5712e-10	5.64496e-09	ko04146//Peroxisome	-	GO:0003824//catalytic activity	-	gi|169856008|ref|XP_001834666.1|/5.74373e-86/enoyl-CoA hydratase/isomerase [Coprinopsis cinerea okayama7||130]
GME11940_g	1567	274	263.32	48.06	-2.45391	3.61838e-208	1.26215e-206	ko00624//Polycyclic aromatic hydrocarbon degradation;ko01100//Metabolic pathways;ko00627//Aminobenzoate degradation;ko00363//Bisphenol degradation;ko01110//Biosynthesis of secondary metabolites;ko00903//Limonene and pinene degradation;ko00945//Stilbenoid, diarylheptanoid and gingerol biosynthesis;ko01120//Microbial metabolism in diverse environments	-	-	-	gi|336365283|gb|EGN93634.1|/1.85596e-139/hypothetical protein SERLA73DRAFT_189361 [Serpula lacrymans var. lacrymans S7.3]
GME4179_g	97	17	16.3	2.98	-2.45149	2.80838e-14	3.05349e-13	-	-	-	-	-
GME6520_g	51	9	8.57	1.58	-2.43937	4.49642e-08	2.29823e-07	-	-	-	-	gi|336365385|gb|EGN93736.1|/8.00988e-40/hypothetical protein SERLA73DRAFT_163468 [Serpula lacrymans var. lacrymans S7.3]
GME8176_g	1261	223	211.9	39.11	-2.43777	1.34117e-166	4.40832e-165	ko00100//Steroid biosynthesis;ko01100//Metabolic pathways;ko01110//Biosynthesis of secondary metabolites	GO:0031224//intrinsic to membrane	GO:0046914//transition metal ion binding;GO:0003824//catalytic activity	GO:0006631//fatty acid metabolic process	gi|299749868|ref|XP_001836391.2|/1.12036e-149/fatty acid hydroxylase [Coprinopsis cinerea okayama7||130]
GME7981_g	175	31	29.41	5.44	-2.43463	1.79186e-24	2.87302e-23	-	-	-	-	gi|336380455|gb|EGO21608.1|/1.86391e-79/hypothetical protein SERLADRAFT_440858 [Serpula lacrymans var. lacrymans S7.9]
GME2553_g	265	47	44.53	8.24	-2.43406	2.9276e-36	5.76481e-35	-	-	-	-	gi|403416751|emb|CCM03451.1|/7.41636e-83/predicted protein [Fibroporia radiculosa]
GME6206_g	229	41	38.48	7.19	-2.42005	2.40316e-31	4.32366e-30	-	-	-	-	gi|170107211|ref|XP_001884816.1|/4.18127e-80/predicted protein [Laccaria bicolor S238N-H82]
GME3526_g	78	14	13.11	2.46	-2.41394	1.43445e-11	9.91011e-11	-	-	-	-	gi|389750795|gb|EIM91868.1|/7.49955e-171/FAD/NAD-P-binding domain-containing protein [Stereum hirsutum FP-91666 SS1]
GME10188_g	50	9	8.4	1.58	-2.41046	7.5348e-08	3.7481e-07	-	-	-	-	gi|390602351|gb|EIN11744.1|/2.84391e-53/hypothetical protein PUNSTDRAFT_50620 [Punctularia strigosozonata HHB-11173 SS5]
GME11527_g	61	11	10.25	1.93	-2.40895	2.68342e-09	1.5268e-08	-	-	-	-	-
GME3085_g	72	13	12.1	2.28	-2.4079	9.70272e-11	6.27227e-10	ko04141//Protein processing in endoplasmic reticulum;ko05134//Legionellosis;ko00230//Purine metabolism	-	GO:0000166//nucleotide binding	-	gi|392595692|gb|EIW85015.1|/2.80935e-82/AAA-domain-containing protein [Coniophora puteana RWD-64-598 SS2]
GME2085_g	83	15	13.95	2.63	-2.40713	3.547e-12	2.59971e-11	-	-	-	-	gi|299743664|ref|XP_001835905.2|/1.16545e-40/hypothetical protein CC1G_02993 [Coprinopsis cinerea okayama7||130]
GME125_g	779	141	130.9	24.73	-2.40413	5.71246e-102	1.62188e-100	ko01100//Metabolic pathways;ko05132//Salmonella infection;ko00860//Porphyrin and chlorophyll metabolism;ko01110//Biosynthesis of secondary metabolites	-	GO:0016634	GO:0006778//porphyrin-containing compound metabolic process	gi|169850053|ref|XP_001831724.1|/3.07796e-153/coproporphyrinogen III oxidase [Coprinopsis cinerea okayama7||130]
GME8338_g	451	82	75.79	14.38	-2.39794	1.43197e-59	3.46675e-58	-	-	-	-	gi|299747454|ref|XP_001837047.2|/2.4971e-59/hypothetical protein CC1G_00183 [Coprinopsis cinerea okayama7||130]
GME1616_g	197	36	33.1	6.31	-2.39112	8.30172e-27	1.38567e-25	ko01100//Metabolic pathways;ko00627//Aminobenzoate degradation;ko00362//Benzoate degradation;ko01120//Microbial metabolism in diverse environments	-	GO:0016491//oxidoreductase activity;GO:0005506//iron ion binding	GO:0008152//metabolic process	gi|170099736|ref|XP_001881086.1|/0/cytochrome P450 monooxygenase [Laccaria bicolor S238N-H82]
GME568_g	3816	699	641.25	122.59	-2.38705	0	0	-	-	GO:0022857//transmembrane transporter activity	GO:0006810//transport	gi|302686562|ref|XP_003032961.1|/2.87701e-155/hypothetical protein SCHCODRAFT_15564 [Schizophyllum commune H4-8]
GME5289_g	65	12	10.92	2.1	-2.37851	1.09641e-09	6.42656e-09	ko03008//Ribosome biogenesis in eukaryotes	-	-	-	gi|170109565|ref|XP_001885989.1|/1.01758e-44/predicted protein [Laccaria bicolor S238N-H82]
GME9278_g	1024	189	172.07	33.15	-2.37591	1.2115e-131	3.67146e-130	ko01100//Metabolic pathways;ko00230//Purine metabolism;ko00232//Caffeine metabolism;ko01120//Microbial metabolism in diverse environments	-	GO:0016663//oxidoreductase activity, acting on other nitrogenous compounds as donors, oxygen as acceptor	GO:0009112	gi|336383841|gb|EGO24990.1|/1.07321e-90/hypothetical protein SERLADRAFT_356374 [Serpula lacrymans var. lacrymans S7.9]
GME2892_g	54	10	9.07	1.75	-2.37375	3.05846e-08	1.58891e-07	ko01100//Metabolic pathways;ko04916//Melanogenesis;ko00740//Riboflavin metabolism;ko01110//Biosynthesis of secondary metabolites;ko00350//Tyrosine metabolism	-	GO:0016491//oxidoreductase activity	-	gi|61374850|gb|AAX44240.1|/5.87602e-80/tyrosinase [Trametes sanguinea]
GME2612_g	232	43	38.99	7.54	-2.37047	5.28992e-31	9.4775e-30	-	-	-	-	gi|336369430|gb|EGN97771.1|/6.0413e-83/hypothetical protein SERLA73DRAFT_109000 [Serpula lacrymans var. lacrymans S7.3]
GME625_g	521	97	87.55	17.01	-2.36372	2.00234e-67	5.04779e-66	-	-	-	-	gi|170099732|ref|XP_001881084.1|/1.33713e-23/predicted protein [Laccaria bicolor S238N-H82]
GME11545_g	262	49	44.03	8.59	-2.35776	1.34665e-34	2.59201e-33	-	-	-	-	gi|403415508|emb|CCM02208.1|/0/predicted protein [Fibroporia radiculosa]
GME4047_g	534	100	89.73	17.54	-2.35494	8.84998e-69	2.26443e-67	-	-	-	-	-
GME1808_g	101	19	16.97	3.33	-2.34939	3.68724e-14	3.94877e-13	ko04130//SNARE interactions in vesicular transport;ko04145//Phagosome	-	-	GO:0006810//transport	gi|169858758|ref|XP_001836023.1|/1.61447e-86/hypothetical protein CC1G_05016 [Coprinopsis cinerea okayama7||130]
GME5997_g	170	32	28.57	5.61	-2.34843	7.15142e-23	1.10717e-21	ko04020//Calcium signaling pathway;ko01100//Metabolic pathways;ko04070//Phosphatidylinositol signaling system;ko00562//Inositol phosphate metabolism	-	GO:0004629//phospholipase C activity	GO:0007165//signal transduction	gi|393216425|gb|EJD01915.1|/3.81828e-150/PLC-like phosphodiesterase [Fomitiporia mediterranea MF3/22]
GME5273_g	53	10	8.91	1.75	-2.34807	5.08738e-08	2.59253e-07	ko03460//Fanconi anemia pathway;ko01100//Metabolic pathways;ko00250//Alanine, aspartate and glutamate metabolism;ko00240//Pyrimidine metabolism;ko04146//Peroxisome	-	-	-	gi|169859925|ref|XP_001836599.1|/2.11321e-179/high-affinity nicotinic acid transporter [Coprinopsis cinerea okayama7||130]
GME9718_g	4823	915	810.47	160.48	-2.33637	0	0	-	-	GO:0004620//phospholipase activity;GO:0042578//phosphoric ester hydrolase activity	GO:0044238//primary metabolic process;GO:0007165//signal transduction	gi|299756132|ref|XP_001829117.2|/5.86962e-115/hypothetical protein CC1G_01797 [Coprinopsis cinerea okayama7||130]
GME837_g	94	18	15.8	3.16	-2.32193	4.0693e-13	3.36653e-12	-	-	-	-	gi|170097816|ref|XP_001880127.1|/3.96884e-50/predicted protein [Laccaria bicolor S238N-H82]
GME5847_g	73	14	12.27	2.46	-2.31841	1.8166e-10	1.15168e-09	-	-	-	-	gi|299743500|ref|XP_001835814.2|/1.51085e-72/hypothetical protein CC1G_02902 [Coprinopsis cinerea okayama7||130]
GME4585_g	5511	1060	926.08	185.91	-2.31653	0	0	-	GO:0043231//intracellular membrane-bounded organelle	GO:0030234//enzyme regulator activity	GO:0006140	gi|299740862|ref|XP_001834059.2|/1.55875e-16/hypothetical protein CC1G_11029 [Coprinopsis cinerea okayama7||130]
GME6073_g	114	22	19.16	3.86	-2.31142	1.54006e-15	1.84332e-14	-	-	-	-	gi|169868123|ref|XP_001840636.1|/9.6742e-09/hypothetical protein CC1G_11284 [Coprinopsis cinerea okayama7||130]
GME1730_g	259	50	43.52	8.77	-2.31103	1.84803e-33	3.49409e-32	-	-	-	-	gi|170117355|ref|XP_001889865.1|/3.80709e-83/predicted protein [Laccaria bicolor S238N-H82]
GME9581_g	108	21	18.15	3.68	-2.30219	1.02159e-14	1.16874e-13	-	-	-	-	gi|170085659|ref|XP_001874053.1|/2.83696e-34/predicted protein [Laccaria bicolor S238N-H82]
GME5767_g	123	24	20.67	4.21	-2.29565	1.56811e-16	2.09064e-15	-	-	GO:0004180//carboxypeptidase activity	GO:0019538//protein metabolic process	gi|390594896|gb|EIN04304.1|/0/alpha/beta-hydrolase [Punctularia strigosozonata HHB-11173 SS5]
GME7600_g	1535	300	257.94	52.62	-2.29335	2.76724e-188	9.49752e-187	ko00930//Caprolactam degradation;ko01120//Microbial metabolism in diverse environments	-	GO:0016491//oxidoreductase activity	-	gi|170093614|ref|XP_001878028.1|/3.55247e-149/predicted protein [Laccaria bicolor S238N-H82]
GME11905_g	46	9	7.73	1.58	-2.29054	5.77588e-07	2.60754e-06	ko01100//Metabolic pathways;ko00310//Lysine degradation;ko00780//Biotin metabolism	-	-	-	gi|358380374|gb|EHK18052.1|/8.10631e-33/hypothetical protein TRIVIDRAFT_159771 [Trichoderma virens Gv29-8]
GME5279_g	106	21	17.81	3.68	-2.27491	2.76194e-14	3.00682e-13	-	-	-	-	gi|170088202|ref|XP_001875324.1|/2.77716e-169/L-ascorbate oxidase [Laccaria bicolor S238N-H82]
GME9005_g	91	18	15.29	3.16	-2.27459	1.81991e-12	1.36429e-11	-	-	-	-	gi|299748591|ref|XP_001839248.2|/1.45642e-29/hypothetical protein CC1G_12139 [Coprinopsis cinerea okayama7||130]
GME2504_g	40	8	6.72	1.4	-2.26303	3.97202e-06	1.59816e-05	-	-	-	-	gi|238602025|ref|XP_002395569.1|/1.36079e-54/hypothetical protein MPER_04357 [Moniliophthora perniciosa FA553]
GME493_g	85	17	14.28	2.98	-2.26061	1.21065e-11	8.4047e-11	-	-	-	-	gi|390597892|gb|EIN07291.1|/6.35398e-81/Cupredoxin [Punctularia strigosozonata HHB-11173 SS5]
GME3827_g	155	31	26.05	5.44	-2.2596	4.14824e-20	6.02906e-19	-	-	-	-	gi|390604000|gb|EIN13391.1|/5.0905e-09/hypothetical protein PUNSTDRAFT_139948 [Punctularia strigosozonata HHB-11173 SS5]
GME8909_g	45	9	7.56	1.58	-2.25846	9.53804e-07	4.19085e-06	-	-	-	-	-
GME9685_g	45	9	7.56	1.58	-2.25846	9.53804e-07	4.1887e-06	-	-	-	-	gi|376372661|gb|AFB35535.1|/0/mating-type protein beta1-1 [Volvariella volvacea]
GME3068_g	149	30	25.04	5.26	-2.2511	2.71824e-19	3.91738e-18	ko00624//Polycyclic aromatic hydrocarbon degradation;ko01100//Metabolic pathways;ko00627//Aminobenzoate degradation;ko00363//Bisphenol degradation;ko01110//Biosynthesis of secondary metabolites;ko00903//Limonene and pinene degradation;ko00945//Stilbenoid, diarylheptanoid and gingerol biosynthesis;ko01120//Microbial metabolism in diverse environments;ko01100//Metabolic pathways;ko00360//Phenylalan…	-	GO:0046872//metal ion binding	-	gi|354961625|dbj|BAL05080.1|/9.69545e-125/cytochrome P450 [Phanerochaete chrysosporium]
GME2628_g	258	52	43.35	9.12	-2.24893	2.67076e-32	4.92966e-31	-	-	-	-	gi|170111196|ref|XP_001886802.1|/1.21235e-91/predicted protein [Laccaria bicolor S238N-H82]
GME2400_g	213	43	35.79	7.54	-2.24692	6.7263e-27	1.12712e-25	-	-	-	-	gi|238576180|ref|XP_002387945.1|/6.02458e-109/hypothetical protein MPER_13103 [Moniliophthora perniciosa FA553]
GME384_g	796	161	133.76	28.24	-2.24383	5.64592e-96	1.57166e-94	ko01100//Metabolic pathways;ko00500//Starch and sucrose metabolism	-	GO:0003824//catalytic activity	-	gi|336363419|gb|EGN91810.1|/0/glycoside hydrolase family 5 protein [Serpula lacrymans var. lacrymans S7.3]
GME6700_g	4486	910	753.84	159.6	-2.2398	0	0	-	-	-	-	gi|299748192|ref|XP_001837531.2|/2.08378e-115/hypothetical protein CC1G_01443 [Coprinopsis cinerea okayama7||130]
GME752_g	334	68	56.13	11.93	-2.23418	4.8908e-41	1.01695e-39	-	-	-	-	gi|170098416|ref|XP_001880427.1|/0/predicted protein [Laccaria bicolor S238N-H82]
GME9377_g	2444	503	410.69	88.22	-2.21887	8.66098e-287	3.14965e-285	ko05322//Systemic lupus erythematosus;ko05202//Transcriptional misregulation in cancer;ko05034//Alcoholism	GO:0000785//chromatin;GO:0043231//intracellular membrane-bounded organelle	GO:0003676//nucleic acid binding	GO:0034728//nucleosome organization	gi|403413028|emb|CCL99728.1|/6.04656e-61/predicted protein [Fibroporia radiculosa]
GME3051_g	696	144	116.96	25.26	-2.21109	1.17436e-82	3.1265e-81	-	-	GO:0032561//guanyl ribonucleotide binding	GO:0035556//intracellular signal transduction	gi|170116620|ref|XP_001889500.1|/8.37682e-108/predicted protein [Laccaria bicolor S238N-H82]
GME7631_g	1082	224	181.82	39.29	-2.21028	1.9392e-127	5.85597e-126	-	-	-	-	gi|390598719|gb|EIN08117.1|/3.98777e-29/C2-domain-containing protein [Punctularia strigosozonata HHB-11173 SS5]
GME10206_g	352	73	59.15	12.8	-2.20823	1.49898e-42	3.17873e-41	ko02020//Two-component system;ko00670//One carbon pool by folate;ko01100//Metabolic pathways;ko00240//Pyrimidine metabolism	-	-	-	gi|389739204|gb|EIM80398.1|/4.81347e-44/thymidylate kinase [Stereum hirsutum FP-91666 SS1]
GME10065_g	53	11	8.91	1.93	-2.20682	1.50475e-07	7.27355e-07	ko01100//Metabolic pathways;ko00510//N-Glycan biosynthesis	-	-	-	gi|242221397|ref|XP_002476448.1|/3.59931e-71/predicted protein [Postia placenta Mad-698-R]
GME6727_g	269	56	45.2	9.82	-2.20253	8.59386e-33	1.59659e-31	ko04113//Meiosis - yeast	GO:0016020//membrane	GO:0005215//transporter activity	GO:0006810//transport	gi|336384969|gb|EGO26116.1|/1.21862e-137/hypothetical protein SERLADRAFT_447384 [Serpula lacrymans var. lacrymans S7.9]
GME3381_g	67	14	11.26	2.46	-2.19448	3.57182e-09	2.00821e-08	-	-	-	-	gi|403419065|emb|CCM05765.1|/6.0365e-82/predicted protein [Fibroporia radiculosa]
GME302_g	124	26	20.84	4.56	-2.19225	8.11316e-16	9.79309e-15	-	-	GO:0000166//nucleotide binding	-	gi|336368527|gb|EGN96870.1|/6.19697e-157/hypothetical protein SERLA73DRAFT_111622 [Serpula lacrymans var. lacrymans S7.3]
GME9875_g	52	11	8.74	1.93	-2.17903	2.45908e-07	1.15215e-06	-	-	-	-	gi|336368117|gb|EGN96461.1|/2.15761e-12/hypothetical protein SERLA73DRAFT_162245 [Serpula lacrymans var. lacrymans S7.3]
GME176_g	2162	458	363.31	80.33	-2.17719	4.93004e-248	1.75551e-246	-	-	-	-	-
GME4167_g	151	32	25.37	5.61	-2.17705	8.38304e-19	1.19402e-17	ko01100//Metabolic pathways;ko00970//Aminoacyl-tRNA biosynthesis;ko01110//Biosynthesis of secondary metabolites;ko00130//Ubiquinone and other terpenoid-quinone biosynthesis	-	GO:0008168//methyltransferase activity	GO:0044237//cellular metabolic process;GO:0044281//small molecule metabolic process	gi|336368448|gb|EGN96791.1|/1.30008e-47/hypothetical protein SERLA73DRAFT_184951 [Serpula lacrymans var. lacrymans S7.3]
GME10982_g	584	124	98.14	21.75	-2.17383	3.33168e-68	8.44882e-67	ko01100//Metabolic pathways;ko00625//Chloroalkane and chloroalkene degradation;ko00361//Chlorocyclohexane and chlorobenzene degradation;ko01120//Microbial metabolism in diverse environments	-	GO:0003824//catalytic activity	-	gi|336365930|gb|EGN94278.1|/5.7381e-64/hypothetical protein SERLA73DRAFT_125803 [Serpula lacrymans var. lacrymans S7.3]
GME648_g	66	14	11.09	2.46	-2.17253	5.82172e-09	3.22022e-08	-	-	GO:0016772//transferase activity, transferring phosphorus-containing groups	GO:0006796//phosphate-containing compound metabolic process	gi|170098370|ref|XP_001880404.1|/1.22612e-166/predicted protein [Laccaria bicolor S238N-H82]
GME2367_g	94	20	15.8	3.51	-2.17038	3.45228e-12	2.53246e-11	ko01100//Metabolic pathways;ko00520//Amino sugar and nucleotide sugar metabolism;ko00500//Starch and sucrose metabolism;ko01110//Biosynthesis of secondary metabolites;ko01100//Metabolic pathways;ko00500//Starch and sucrose metabolism	-	GO:0004553//hydrolase activity, hydrolyzing O-glycosyl compounds	GO:0000272//polysaccharide catabolic process	gi|49333363|gb|AAT64006.1|/0/cellobiohydrolase I-I [Volvariella volvacea]
GME9303_g	56	12	9.41	2.1	-2.16381	9.74624e-08	4.81731e-07	-	-	-	-	gi|299740001|ref|XP_002910268.1|/1.58011e-66/shuttle craft protein [Coprinopsis cinerea okayama7||130]
GME10260_g	149	32	25.04	5.61	-2.15816	2.1989e-18	3.09076e-17	-	-	-	-	gi|170108322|ref|XP_001885370.1|/8.86571e-43/predicted protein [Laccaria bicolor S238N-H82]
GME4483_g	591	127	99.31	22.27	-2.15684	2.50102e-68	6.36123e-67	-	-	-	-	gi|170117391|ref|XP_001889883.1|/1.07542e-07/predicted protein [Laccaria bicolor S238N-H82]
GME4324_g	1628	350	273.57	61.38	-2.15607	5.58726e-185	1.90234e-183	ko00910//Nitrogen metabolism	-	GO:0003824//catalytic activity	GO:0008152//metabolic process	gi|336363833|gb|EGN92204.1|/8.5512e-92/hypothetical protein SERLA73DRAFT_191459 [Serpula lacrymans var. lacrymans S7.3]
GME1773_g	316	68	53.1	11.93	-2.15412	2.95016e-37	5.87694e-36	ko00620//Pyruvate metabolism;ko01100//Metabolic pathways;ko00500//Starch and sucrose metabolism	-	GO:0003824//catalytic activity	-	gi|170089035|ref|XP_001875740.1|/2.73786e-112/glycoside hydrolase family 16 protein [Laccaria bicolor S238N-H82]
GME11487_g	771	166	129.56	29.11	-2.15403	1.81881e-88	4.95018e-87	ko03320//PPAR signaling pathway	-	-	-	gi|392571572|gb|EIW64744.1|/1.30684e-167/ubiquitin [Trametes versicolor FP-101664 SS1]
GME179_g	203	44	34.11	7.72	-2.14352	2.42218e-24	3.86193e-23	-	-	-	-	gi|302683616|ref|XP_003031489.1|/3.66504e-86/hypothetical protein SCHCODRAFT_110064 [Schizophyllum commune H4-8]
GME3365_g	46	10	7.73	1.75	-2.14311	1.65352e-06	7.04083e-06	-	-	-	-	gi|170115214|ref|XP_001888802.1|/5.04584e-15/predicted protein [Laccaria bicolor S238N-H82]
GME9599_g	101	22	16.97	3.86	-2.13631	9.03094e-13	7.03541e-12	-	-	-	-	gi|170084367|ref|XP_001873407.1|/4.62123e-123/predicted protein [Laccaria bicolor S238N-H82]
GME1819_g	3348	731	562.6	128.21	-2.1336	0	0	-	-	-	-	-
GME11578_g	128	28	21.51	4.91	-2.13121	9.101e-16	1.09545e-14	-	-	-	-	gi|170086065|ref|XP_001874256.1|/3.86781e-16/predicted protein [Laccaria bicolor S238N-H82]
GME4187_g	314	69	52.77	12.1	-2.12471	2.09976e-36	4.15383e-35	-	-	-	-	gi|299744887|ref|XP_002910849.1|/1.66715e-33/hypothetical protein CC1G_14828 [Coprinopsis cinerea okayama7||130]
GME611_g	41	9	6.89	1.58	-2.12458	6.85622e-06	2.65609e-05	-	-	-	-	gi|393217677|gb|EJD03166.1|/1.32089e-53/hypothetical protein FOMMEDRAFT_156540 [Fomitiporia mediterranea MF3/22]
GME5306_g	1055	232	177.28	40.69	-2.12328	2.89414e-118	8.52873e-117	-	-	-	-	gi|170109791|ref|XP_001886102.1|/2.04606e-42/predicted protein [Laccaria bicolor S238N-H82]
GME1488_g	50	11	8.4	1.93	-2.12179	6.50774e-07	2.89511e-06	ko00624//Polycyclic aromatic hydrocarbon degradation;ko01100//Metabolic pathways;ko00627//Aminobenzoate degradation;ko00363//Bisphenol degradation;ko01110//Biosynthesis of secondary metabolites;ko00903//Limonene and pinene degradation;ko00945//Stilbenoid, diarylheptanoid and gingerol biosynthesis;ko01120//Microbial metabolism in diverse environments	-	GO:0046872//metal ion binding	-	gi|170111507|ref|XP_001886957.1|/2.0109e-122/predicted protein [Laccaria bicolor S238N-H82]
GME5644_g	259	57	43.52	10	-2.12168	2.90328e-30	5.1476e-29	-	-	-	-	gi|299748894|ref|XP_001840226.2|/2.15456e-51/hypothetical protein CC1G_02689 [Coprinopsis cinerea okayama7||130]
GME7353_g	177	39	29.74	6.84	-2.12034	3.89554e-21	5.78979e-20	-	-	-	-	gi|392590024|gb|EIW79354.1|/6.60475e-14/hypothetical protein CONPUDRAFT_167111 [Coniophora puteana RWD-64-598 SS2]
GME3187_g	59	13	9.91	2.28	-2.11985	6.268e-08	3.13988e-07	-	-	-	-	gi|390596443|gb|EIN05845.1|/1.06943e-07/hypothetical protein PUNSTDRAFT_145751 [Punctularia strigosozonata HHB-11173 SS5]
GME10826_g	59	13	9.91	2.28	-2.11985	6.268e-08	3.13804e-07	-	-	-	-	gi|169862364|ref|XP_001837811.1|/7.34099e-105/peptidyl-prolyl cis-trans isomerase [Coprinopsis cinerea okayama7||130]
GME741_g	68	15	11.43	2.63	-2.11969	6.1016e-09	3.37067e-08	-	-	-	-	gi|302680949|ref|XP_003030156.1|/4.6607e-16/expressed protein [Schizophyllum commune H4-8]
GME7957_g	86	19	14.45	3.33	-2.11748	5.91348e-11	3.87848e-10	-	-	-	-	gi|336367823|gb|EGN96167.1|/4.5855e-59/hypothetical protein SERLA73DRAFT_76157 [Serpula lacrymans var. lacrymans S7.3]
GME6166_g	439	97	73.77	17.01	-2.11665	5.04758e-50	1.14118e-48	-	-	-	-	-
GME3480_g	534	118	89.73	20.7	-2.11596	1.75304e-60	4.29269e-59	-	-	-	-	-
GME11248_g	45	10	7.56	1.75	-2.11103	2.6844e-06	1.10933e-05	ko04146//Peroxisome;ko01100//Metabolic pathways;ko00590//Arachidonic acid metabolism;ko04976//Bile secretion;ko00980//Metabolism of xenobiotics by cytochrome P450	-	-	-	gi|336365770|gb|EGN94119.1|/3.49683e-72/hypothetical protein SERLA73DRAFT_188704 [Serpula lacrymans var. lacrymans S7.3]
GME9218_g	81	18	13.61	3.16	-2.10667	2.38866e-10	1.49331e-09	-	-	-	-	gi|392568178|gb|EIW61352.1|/6.87238e-57/hypothetical protein TRAVEDRAFT_143036 [Trametes versicolor FP-101664 SS1]
GME6238_g	233	52	39.15	9.12	-2.10191	4.56074e-27	7.67246e-26	-	-	-	-	gi|170095613|ref|XP_001879027.1|/3.12583e-33/predicted protein [Laccaria bicolor S238N-H82]
GME11103_g	869	194	146.03	34.02	-2.10181	1.74855e-96	4.88336e-95	ko01100//Metabolic pathways;ko00380//Tryptophan metabolism	-	GO:0016740//transferase activity	-	gi|403419718|emb|CCM06418.1|/2.70348e-115/predicted protein [Fibroporia radiculosa]
GME1233_g	67	15	11.26	2.63	-2.09807	9.85302e-09	5.34628e-08	-	-	-	-	gi|302697921|ref|XP_003038639.1|/2.48923e-06/hypothetical protein SCHCODRAFT_231454 [Schizophyllum commune H4-8]
GME1736_g	116	26	19.49	4.56	-2.09563	3.78346e-14	4.03664e-13	ko00230//Purine metabolism	GO:0016020//membrane	GO:0042625//ATPase activity, coupled to transmembrane movement of ions;GO:0000166//nucleotide binding	GO:0008152//metabolic process;GO:0006812//cation transport	gi|170117357|ref|XP_001889866.1|/0/Ca-transporting ATPase [Laccaria bicolor S238N-H82]
GME5927_g	49	11	8.23	1.93	-2.09229	1.05364e-06	4.61764e-06	ko00230//Purine metabolism;ko04110//Cell cycle;ko04114//Oocyte meiosis;ko04111//Cell cycle - yeast;ko04113//Meiosis - yeast	-	GO:0005488//binding	GO:0009987//cellular process	gi|170090358|ref|XP_001876401.1|/0/predicted protein [Laccaria bicolor S238N-H82]
GME4121_g	444	100	74.61	17.54	-2.08872	9.22596e-50	2.07487e-48	-	-	-	-	gi|169851919|ref|XP_001832648.1|/4.24671e-73/G-X-X-X-Q-X-W domain-containing protein [Coprinopsis cinerea okayama7||130]
GME1702_g	106	24	17.81	4.21	-2.0808	6.06898e-13	4.86087e-12	-	-	GO:0016787//hydrolase activity	-	gi|403416272|emb|CCM02972.1|/2.175e-100/predicted protein [Fibroporia radiculosa]
GME7020_g	75	17	12.6	2.98	-2.08004	1.55523e-09	9.01695e-09	-	-	-	-	-
GME10965_g	974	221	163.67	38.76	-2.07815	2.08072e-106	5.96706e-105	-	-	-	-	gi|242218566|ref|XP_002475072.1|/2.30585e-41/hypothetical protein POSPLDRAFT_96091 [Postia placenta Mad-698-R]
GME6239_g	3416	778	574.03	136.45	-2.07275	0	0	-	GO:0016020//membrane	-	-	gi|308189522|sp|A8P006.1|AIM31_COPC7/2.25672e-24/RecName: Full=Altered inheritance of mitochondria protein 31, mitochondrial
GME3058_g	57	13	9.58	2.28	-2.07099	1.6335e-07	7.86028e-07	ko04260//Cardiac muscle contraction;ko05416//Viral myocarditis;ko05410//Hypertrophic cardiomyopathy (HCM);ko04270//Vascular smooth muscle contraction;ko04530//Tight junction;ko05132//Salmonella infection;ko04810//Regulation of actin cytoskeleton;ko05414//Dilated cardiomyopathy	-	GO:0005488//binding	-	gi|299739060|ref|XP_001835024.2|/0/nonmuscle myosin heavy chain b [Coprinopsis cinerea okayama7||130]
GME6224_g	2848	650	478.58	114	-2.06973	6e-306	2.21974e-304	ko03022//Basal transcription factors;ko04110//Cell cycle;ko03420//Nucleotide excision repair	-	-	-	gi|299740410|ref|XP_001838818.2|/1.78094e-82/hypothetical protein CC1G_08982 [Coprinopsis cinerea okayama7||130]
GME9086_g	105	24	17.64	4.21	-2.06696	9.73306e-13	7.54798e-12	-	-	GO:0070011	-	gi|170118390|ref|XP_001890374.1|/1.04257e-148/predicted protein [Laccaria bicolor S238N-H82]
GME4865_g	83	19	13.95	3.33	-2.06667	2.46348e-10	1.53559e-09	ko01100//Metabolic pathways;ko00520//Amino sugar and nucleotide sugar metabolism;ko00500//Starch and sucrose metabolism;ko01110//Biosynthesis of secondary metabolites;ko01100//Metabolic pathways;ko00500//Starch and sucrose metabolism	-	GO:0004553//hydrolase activity, hydrolyzing O-glycosyl compounds	GO:0000272//polysaccharide catabolic process	gi|49333363|gb|AAT64006.1|/0/cellobiohydrolase I-I [Volvariella volvacea]
GME1583_g	458	105	76.96	18.42	-2.06284	1.69159e-50	3.84477e-49	-	-	-	-	-
GME1908_g	82	19	13.78	3.33	-2.04898	3.94758e-10	2.42705e-09	-	-	-	-	gi|170089077|ref|XP_001875761.1|/9.48843e-96/predicted protein [Laccaria bicolor S238N-H82]
GME690_g	388	90	65.2	15.78	-2.04677	1.35766e-42	2.88621e-41	ko04111//Cell cycle - yeast;ko04111//Cell cycle - yeast	-	-	-	gi|299751346|ref|XP_001830212.2|/1.64171e-65/alternative cyclin Pcl12 [Coprinopsis cinerea okayama7||130]
GME6184_g	43	10	7.23	1.75	-2.04664	6.9991e-06	2.70898e-05	-	-	GO:0046872//metal ion binding;GO:0003824//catalytic activity	GO:0008152//metabolic process	gi|353243326|emb|CCA74881.1|/0/related to nitric-oxide synthase, salivary gland [Piriformospora indica DSM 11827]
GME580_g	155	36	26.05	6.31	-2.04557	6.641e-18	9.16866e-17	ko00920//Sulfur metabolism;ko01100//Metabolic pathways;ko00270//Cysteine and methionine metabolism;ko01120//Microbial metabolism in diverse environments;ko00260//Glycine, serine and threonine metabolism;ko01100//Metabolic pathways;ko00920//Sulfur metabolism;ko00051//Fructose and mannose metabolism;ko00030//Pentose phosphate pathway;ko01110//Biosynthesis of secondary metabolites;ko00620//Pyruvate …	-	-	-	gi|380496077|emb|CCF31904.1|/1.01114e-126/cysteine synthase K/M:Cysteine synthase B [Colletotrichum higginsianum]
GME9906_g	56	13	9.41	2.28	-2.04516	2.62556e-07	1.22679e-06	ko04120//Ubiquitin mediated proteolysis	-	-	-	gi|170093013|ref|XP_001877728.1|/0/predicted protein [Laccaria bicolor S238N-H82]
GME5441_g	60	14	10.08	2.46	-2.03477	1.03491e-07	5.06837e-07	-	-	-	-	gi|12862434|dbj|BAB32470.1|/9.54332e-106/Pol-like protein Pol-2 [Tricholoma matsutake]
GME11561_g	124	29	20.84	5.09	-2.03362	1.60233e-14	1.81371e-13	-	-	-	-	gi|170086105|ref|XP_001874276.1|/1.34103e-11/predicted protein [Laccaria bicolor S238N-H82]
GME8306_g	2643	621	444.13	108.91	-2.02785	1.35298e-276	4.87872e-275	-	-	-	-	gi|170090546|ref|XP_001876495.1|/6.61182e-61/predicted protein [Laccaria bicolor S238N-H82]
GME10889_g	85	20	14.28	3.51	-2.02445	2.51034e-10	1.56366e-09	ko03013//RNA transport	GO:0043231//intracellular membrane-bounded organelle	GO:0003677//DNA binding;GO:0001071//nucleic acid binding transcription factor activity;GO:0005515//protein binding	GO:0006351//transcription, DNA-dependent	gi|403411342|emb|CCL98042.1|/5.71671e-61/predicted protein [Fibroporia radiculosa]
GME1992_g	169	40	28.4	7.02	-2.01635	4.3999e-19	6.31959e-18	-	-	-	-	gi|170090141|ref|XP_001876293.1|/5.00432e-25/predicted protein [Laccaria bicolor S238N-H82]
GME4165_g	114	27	19.16	4.74	-2.01514	2.5367e-13	2.18755e-12	ko00514//Other types of O-glycan biosynthesis	GO:0044464//cell part	GO:0016758//transferase activity, transferring hexosyl groups	GO:0006486//protein glycosylation	gi|170087770|ref|XP_001875108.1|/0/glycosyltransferase family 39 protein [Laccaria bicolor S238N-H82]
GME1475_g	88	21	14.79	3.68	-2.00684	1.59177e-10	1.01064e-09	ko00624//Polycyclic aromatic hydrocarbon degradation;ko01100//Metabolic pathways;ko00627//Aminobenzoate degradation;ko00363//Bisphenol degradation;ko01110//Biosynthesis of secondary metabolites;ko00903//Limonene and pinene degradation;ko00945//Stilbenoid, diarylheptanoid and gingerol biosynthesis;ko01120//Microbial metabolism in diverse environments;ko01100//Metabolic pathways;ko00360//Phenylalan…	-	-	-	gi|299746194|ref|XP_001837807.2|/7.79977e-106/cytochrome P450 [Coprinopsis cinerea okayama7||130]
GME898_g	130	31	21.85	5.44	-2.00595	6.51454e-15	7.52341e-14	-	-	-	-	gi|170093129|ref|XP_001877786.1|/6.12181e-119/predicted protein [Laccaria bicolor S238N-H82]
GME6592_g	46	11	7.73	1.93	-2.00187	4.38156e-06	1.75386e-05	ko01100//Metabolic pathways;ko00520//Amino sugar and nucleotide sugar metabolism;ko00500//Starch and sucrose metabolism;ko01110//Biosynthesis of secondary metabolites	-	-	-	gi|169856056|ref|XP_001834690.1|/2.21588e-72/endoglucanase-4 [Coprinopsis cinerea okayama7||130]
