# Supplementary material for: Composition and Expression of Genes Encoding Carbohydrate-Active Enzymes in the Straw-Degrading Mushroom Volvariella volvacea
Source: PLoS One. 2013 Mar 12;8(3):e58780. doi: 10.1371/journal.pone.0058780 (PMC3595290; doi:10.1371/journal.pone.0058780)
Supplement: Table S6 — Differentially expressed genes between in H1521 and PYd15. (XLS) [file pone.0058780.s006.xls]

## Sheet: Table S6
Table S6. Differentially expressed genes between in H1521 and PYd15
Up-regulated genes (200)
Gene	RawIntensity-PYd15	RawIntensity-H1521	TPM-PYd15	TPM-H1521	log2 Ratio(H1521/PYd15)	P-Value	FDR	Pathway	GO Component	GO Function	GO Process	blast nr
GME3812_g	0	18729	0.01	3284.76	18.3254	0	0	-	-	-	-	gi|115433160|ref|XP_001216717.1|/9.82282e-13/predicted protein [Aspergillus terreus NIH2624]
GME4430_g	0	1763	0.01	309.2	14.9163	0	0	-	-	-	-	-
GME3377_g	0	305	0.01	53.49	12.3851	0	0	ko00624//Polycyclic aromatic hydrocarbon degradation;ko01100//Metabolic pathways;ko00627//Aminobenzoate degradation;ko00363//Bisphenol degradation;ko01110//Biosynthesis of secondary metabolites;ko00903//Limonene and pinene degradation;ko00945//Stilbenoid, diarylheptanoid and gingerol biosynthesis;ko01120//Microbial metabolism in diverse environments;ko01100//Metabolic pathways;ko00360//Phenylalan…	-	GO:0016491//oxidoreductase activity;GO:0005506//iron ion binding	-	gi|403414158|emb|CCM00858.1|/2.65496e-168/predicted protein [Fibroporia radiculosa]
GME11940_g	0	274	0.01	48.06	12.2306	0	0	ko00624//Polycyclic aromatic hydrocarbon degradation;ko01100//Metabolic pathways;ko00627//Aminobenzoate degradation;ko00363//Bisphenol degradation;ko01110//Biosynthesis of secondary metabolites;ko00903//Limonene and pinene degradation;ko00945//Stilbenoid, diarylheptanoid and gingerol biosynthesis;ko01120//Microbial metabolism in diverse environments	-	-	-	gi|336365283|gb|EGN93634.1|/1.85596e-139/hypothetical protein SERLA73DRAFT_189361 [Serpula lacrymans var. lacrymans S7.3]
GME1642_g	0	125	0.01	21.92	11.098	0	0	-	GO:0044464//cell part	GO:0004197//cysteine-type endopeptidase activity	GO:0019538//protein metabolic process	gi|299745570|ref|XP_001831807.2|/0/hypothetical protein CC1G_05906 [Coprinopsis cinerea okayama7||130]
GME3065_g	0	111	0.01	19.47	10.927	0	0	ko00624//Polycyclic aromatic hydrocarbon degradation;ko01100//Metabolic pathways;ko00627//Aminobenzoate degradation;ko00363//Bisphenol degradation;ko01110//Biosynthesis of secondary metabolites;ko00903//Limonene and pinene degradation;ko00945//Stilbenoid, diarylheptanoid and gingerol biosynthesis;ko01120//Microbial metabolism in diverse environments	-	GO:0046872//metal ion binding	-	gi|299746194|ref|XP_001837807.2|/2.01524e-117/cytochrome P450 [Coprinopsis cinerea okayama7||130]
GME1236_g	0	109	0.01	19.12	10.9009	0	0	-	-	-	-	-
GME5445_g	0	102	0.01	17.89	10.8049	0	0	-	GO:0044464//cell part	GO:0004197//cysteine-type endopeptidase activity	GO:0019538//protein metabolic process	gi|299745570|ref|XP_001831807.2|/0/hypothetical protein CC1G_05906 [Coprinopsis cinerea okayama7||130]
GME3996_g	0	97	0.01	17.01	10.7322	0	0	-	-	-	-	-
GME7550_g	0	83	0.01	14.56	10.5078	0	0	ko04146//Peroxisome;ko00250//Alanine, aspartate and glutamate metabolism;ko04146//Peroxisome;ko01100//Metabolic pathways;ko00311//Penicillin and cephalosporin biosynthesis;ko00472//D-Arginine and D-ornithine metabolism;ko00330//Arginine and proline metabolism;ko00260//Glycine, serine and threonine metabolism	-	GO:0016491//oxidoreductase activity	-	gi|389750252|gb|EIM91423.1|/1.34618e-113/FAD dependent oxidoreductase [Stereum hirsutum FP-91666 SS1]
GME7379_g	17	15165	2.95	2659.7	9.81633	2.30794e-08	1.82597e-07	-	-	-	-	gi|296413844|ref|XP_002836618.1|/6.11771e-124/hypothetical protein [Tuber melanosporum Mel28]
GME4853_g	0	51	0.01	8.94	9.80413	0	0	ko01100//Metabolic pathways;ko00310//Lysine degradation;ko00780//Biotin metabolism	-	GO:0008233//peptidase activity	-	gi|170085719|ref|XP_001874083.1|/2.80236e-95/deuterolysin M35 metalloprotease [Laccaria bicolor S238N-H82]
GME7535_g	0	48	0.01	8.42	9.71768	1.77636e-15	3.04702e-14	-	-	-	-	-
GME6799_g	0	48	0.01	8.42	9.71768	1.77636e-15	3.04055e-14	-	-	-	-	gi|170100533|ref|XP_001881484.1|/1.36971e-22/predicted protein [Laccaria bicolor S238N-H82]
GME4417_g	8	6600	1.39	1157.53	9.70175	5.4311e-06	3.19369e-05	-	-	-	-	gi|115433160|ref|XP_001216717.1|/4.23845e-13/predicted protein [Aspergillus terreus NIH2624]
GME2612_g	0	43	0.01	7.54	9.55842	9.19264e-14	1.35239e-12	-	-	-	-	gi|336369430|gb|EGN97771.1|/6.0413e-83/hypothetical protein SERLA73DRAFT_109000 [Serpula lacrymans var. lacrymans S7.3]
GME10881_g	0	43	0.01	7.54	9.55842	9.19264e-14	1.34993e-12	-	-	-	-	gi|170109101|ref|XP_001885758.1|/1.01962e-59/predicted protein [Laccaria bicolor S238N-H82]
GME2465_g	0	42	0.01	7.37	9.52552	1.85851e-13	2.58333e-12	ko00300//Lysine biosynthesis;ko01100//Metabolic pathways;ko00310//Lysine degradation;ko01110//Biosynthesis of secondary metabolites	-	-	-	gi|170114334|ref|XP_001888364.1|/0/predicted protein [Laccaria bicolor S238N-H82]
GME11050_g	0	40	0.01	7.02	9.45533	7.5362e-13	9.17777e-12	-	-	-	-	gi|170108854|ref|XP_001885635.1|/8.21154e-74/predicted protein [Laccaria bicolor S238N-H82]
GME5717_g	12	7085	2.09	1242.59	9.21563	5.079e-07	3.42939e-06	-	-	-	-	gi|296413844|ref|XP_002836618.1|/5.81247e-119/hypothetical protein [Tuber melanosporum Mel28]
GME6251_g	17	6633	2.95	1163.32	8.62332	2.30794e-08	1.82956e-07	-	-	-	-	gi|145251519|ref|XP_001397273.1|/5.63213e-08/phosphoglycerate mutase family protein [Aspergillus niger CBS 513.88]
GME5731_g	4	1421	0.7	249.22	8.47585	4.67582e-05	0.000236936	ko03010//Ribosome	GO:0030529//ribonucleoprotein complex	GO:0005198//structural molecule activity	GO:0010467//gene expression	gi|336366147|gb|EGN94495.1|/3.56542e-55/hypothetical protein SERLA73DRAFT_144271 [Serpula lacrymans var. lacrymans S7.3]
GME10337_g	2	404	0.35	70.86	7.66147	0.000116383	0.000539241	-	-	-	-	gi|342870301|gb|EGU73548.1|/1.09354e-12/hypothetical protein FOXB_15928 [Fusarium oxysporum Fo5176]
GME1474_g	3	567	0.52	99.44	7.57917	7.45466e-05	0.0003627	ko00624//Polycyclic aromatic hydrocarbon degradation;ko01100//Metabolic pathways;ko00627//Aminobenzoate degradation;ko00363//Bisphenol degradation;ko01110//Biosynthesis of secondary metabolites;ko00903//Limonene and pinene degradation;ko00945//Stilbenoid, diarylheptanoid and gingerol biosynthesis;ko01120//Microbial metabolism in diverse environments;ko01100//Metabolic pathways;ko00360//Phenylalan…	-	-	-	gi|336373278|gb|EGO01616.1|/9.95338e-122/hypothetical protein SERLA73DRAFT_166166 [Serpula lacrymans var. lacrymans S7.3]
GME1105_g	3	453	0.52	79.45	7.25539	7.45466e-05	0.000362263	ko03050//Proteasome	GO:0005839//proteasome core complex;GO:0043231//intracellular membrane-bounded organelle	GO:0004175//endopeptidase activity	GO:0019941//modification-dependent protein catabolic process	gi|336373148|gb|EGO01486.1|/1.33237e-113/hypothetical protein SERLA73DRAFT_176788 [Serpula lacrymans var. lacrymans S7.3]
GME7345_g	139	13615	24.16	2387.85	6.62695	1.61426e-13	2.27124e-12	-	-	-	-	gi|296413844|ref|XP_002836618.1|/2.74612e-124/hypothetical protein [Tuber melanosporum Mel28]
GME1831_g	3	271	0.52	47.53	6.51418	7.45466e-05	0.000362045	ko01100//Metabolic pathways;ko00564//Glycerophospholipid metabolism;ko00561//Glycerolipid metabolism;ko00592//alpha-Linolenic acid metabolism	-	-	-	gi|55466915|emb|CAH17527.1|/0/carotenoid ester lipase precursor [Pleurotus sapidus]
GME10401_g	3	268	0.52	47	6.49801	7.45466e-05	0.000363139	-	-	-	-	gi|170115339|ref|XP_001888864.1|/1.64709e-80/predicted protein [Laccaria bicolor S238N-H82]
GME3378_g	2	165	0.35	28.94	6.36957	0.000116383	0.000538004	ko00624//Polycyclic aromatic hydrocarbon degradation;ko01100//Metabolic pathways;ko00627//Aminobenzoate degradation;ko00363//Bisphenol degradation;ko01110//Biosynthesis of secondary metabolites;ko00903//Limonene and pinene degradation;ko00945//Stilbenoid, diarylheptanoid and gingerol biosynthesis;ko01120//Microbial metabolism in diverse environments;ko01100//Metabolic pathways;ko00360//Phenylalan…	-	GO:0046872//metal ion binding	-	gi|403414158|emb|CCM00858.1|/3.60432e-169/predicted protein [Fibroporia radiculosa]
GME3357_g	7	575	1.22	100.85	6.36919	9.57428e-06	5.4091e-05	ko01100//Metabolic pathways;ko00480//Glutathione metabolism	-	-	-	gi|296417837|ref|XP_002838557.1|/3.54435e-123/hypothetical protein [Tuber melanosporum Mel28]
GME8874_g	8	559	1.39	98.04	6.14021	5.4311e-06	3.18904e-05	ko00260//Glycine, serine and threonine metabolism	-	GO:0016614//oxidoreductase activity, acting on CH-OH group of donors;GO:0050662//coenzyme binding	GO:0044281//small molecule metabolic process	gi|238597896|ref|XP_002394458.1|/2.45156e-30/hypothetical protein MPER_05651 [Moniliophthora perniciosa FA553]
GME10343_g	49	3276	8.52	574.56	6.07546	3.9968e-14	6.20852e-13	-	-	-	-	gi|170115339|ref|XP_001888864.1|/2.05562e-80/predicted protein [Laccaria bicolor S238N-H82]
GME7327_g	13	822	2.26	144.17	5.9953	2.7603e-07	1.92671e-06	-	-	-	-	gi|242816918|ref|XP_002486846.1|/8.46457e-108/conserved hypothetical protein [Talaromyces stipitatus ATCC 10500]
GME3682_g	3	182	0.52	31.92	5.93981	7.45466e-05	0.000362919	ko00260//Glycine, serine and threonine metabolism	-	-	-	gi|389742037|gb|EIM83224.1|/0/aryl-alcohol oxidase-like protein [Stereum hirsutum FP-91666 SS1]
GME5307_g	8	459	1.39	80.5	5.85583	5.4311e-06	3.19602e-05	-	-	-	-	gi|170098386|ref|XP_001880412.1|/9.8806e-19/predicted protein [Laccaria bicolor S238N-H82]
GME2777_g	7	378	1.22	66.3	5.76406	9.57428e-06	5.4243e-05	ko02020//Two-component system;ko01100//Metabolic pathways;ko00591//Linoleic acid metabolism;ko00051//Fructose and mannose metabolism;ko00362//Benzoate degradation;ko00363//Bisphenol degradation;ko01110//Biosynthesis of secondary metabolites;ko00903//Limonene and pinene degradation;ko00650//Butanoate metabolism;ko00626//Naphthalene degradation;ko00625//Chloroalkane and chloroalkene degradation;ko0…	-	-	-	gi|336370538|gb|EGN98878.1|/1.56312e-103/hypothetical protein SERLA73DRAFT_181580 [Serpula lacrymans var. lacrymans S7.3]
GME348_g	3	140	0.52	24.55	5.56107	7.45466e-05	0.000362482	ko05200//Pathways in cancer;ko04011//MAPK signaling pathway - yeast;ko05216//Thyroid cancer;ko03013//RNA transport	-	-	-	gi|170103218|ref|XP_001882824.1|/9.55339e-24/predicted protein [Laccaria bicolor S238N-H82]
GME6302_g	2	90	0.35	15.78	5.4946	0.000116383	0.000538932	-	-	-	-	gi|170095043|ref|XP_001878742.1|/9.21405e-50/clampless1 Clp1 protein [Laccaria bicolor S238N-H82]
GME1416_g	27	1196	4.69	209.76	5.48301	4.09718e-11	4.19181e-10	-	-	-	-	-
GME4119_g	2	89	0.35	15.61	5.47897	0.000116383	0.000538313	-	-	-	-	gi|169843026|ref|XP_001828244.1|/2.51967e-53/metalloprotease [Coprinopsis cinerea okayama7||130]
GME10965_g	6	221	1.04	38.76	5.21991	1.66173e-05	9.05805e-05	-	-	-	-	gi|242218566|ref|XP_002475072.1|/2.30585e-41/hypothetical protein POSPLDRAFT_96091 [Postia placenta Mad-698-R]
GME2797_g	30	1065	5.21	186.78	5.16391	6.35914e-12	7.00374e-11	-	-	-	-	gi|238581582|ref|XP_002389657.1|/1.01603e-21/hypothetical protein MPER_11184 [Moniliophthora perniciosa FA553]
GME7443_g	32	1133	5.56	198.71	5.15944	1.9722e-12	2.301e-11	-	-	-	-	gi|393219007|gb|EJD04495.1|/8.34626e-64/hypothetical protein FOMMEDRAFT_167667 [Fomitiporia mediterranea MF3/22]
GME1902_g	25	815	4.34	142.94	5.04157	1.45371e-10	1.41886e-09	ko01100//Metabolic pathways;ko04122//Sulfur relay system;ko00730//Thiamine metabolism;ko00400//Phenylalanine, tyrosine and tryptophan biosynthesis;ko01110//Biosynthesis of secondary metabolites	-	GO:0016765//transferase activity, transferring alkyl or aryl (other than methyl) groups	GO:0008652//cellular amino acid biosynthetic process	gi|170089315|ref|XP_001875880.1|/1.89404e-144/predicted protein [Laccaria bicolor S238N-H82]
GME2201_g	7	225	1.22	39.46	5.01544	9.57428e-06	5.42049e-05	-	-	-	-	gi|299738900|ref|XP_001834878.2|/3.19763e-12/hypothetical protein CC1G_09805 [Coprinopsis cinerea okayama7||130]
GME6358_g	2	64	0.35	11.22	5.00257	0.000116383	0.000537388	ko04110//Cell cycle;ko04111//Cell cycle - yeast;ko04113//Meiosis - yeast	-	GO:0005488//binding	-	gi|170087342|ref|XP_001874894.1|/0/predicted protein [Laccaria bicolor S238N-H82]
GME8877_g	9	265	1.56	46.48	4.89699	3.04326e-06	1.86151e-05	ko00260//Glycine, serine and threonine metabolism	-	-	-	gi|170106181|ref|XP_001884302.1|/4.28472e-175/predicted protein [Laccaria bicolor S238N-H82]
GME3962_g	14	411	2.43	72.08	4.89057	1.49284e-07	1.07746e-06	-	-	GO:0003824//catalytic activity	-	gi|170110740|ref|XP_001886575.1|/1.31821e-125/predicted protein [Laccaria bicolor S238N-H82]
GME185_g	2	58	0.35	10.17	4.86082	0.000116383	0.000538622	-	-	-	-	-
GME5967_g	13	359	2.26	62.96	4.80004	2.7603e-07	1.92505e-06	ko00300//Lysine biosynthesis;ko01100//Metabolic pathways;ko00310//Lysine degradation;ko01110//Biosynthesis of secondary metabolites	-	-	-	gi|392590551|gb|EIW79880.1|/0/acetyl-CoA synthetase-like protein [Coniophora puteana RWD-64-598 SS2]
GME3426_g	7	191	1.22	33.5	4.77921	9.57428e-06	5.42812e-05	ko02020//Two-component system;ko01100//Metabolic pathways;ko00591//Linoleic acid metabolism;ko00051//Fructose and mannose metabolism;ko00362//Benzoate degradation;ko00363//Bisphenol degradation;ko01110//Biosynthesis of secondary metabolites;ko00903//Limonene and pinene degradation;ko00650//Butanoate metabolism;ko00626//Naphthalene degradation;ko00625//Chloroalkane and chloroalkene degradation;ko0…	-	-	-	gi|403412537|emb|CCL99237.1|/9.69948e-122/predicted protein [Fibroporia radiculosa]
GME5714_g	27	719	4.69	126.1	4.74884	4.09718e-11	4.19714e-10	-	-	-	-	gi|121712070|ref|XP_001273650.1|/1.0494e-45/conserved hypothetical protein [Aspergillus clavatus NRRL 1]
GME7378_g	434	11320	75.43	1985.34	4.7181	0	0	-	-	-	-	gi|296413844|ref|XP_002836618.1|/5.35718e-112/hypothetical protein [Tuber melanosporum Mel28]
GME5639_g	30	764	5.21	133.99	4.6847	6.35914e-12	7.01332e-11	-	-	-	-	gi|336381824|gb|EGO22975.1|/4.96468e-12/hypothetical protein SERLADRAFT_471564 [Serpula lacrymans var. lacrymans S7.9]
GME2463_g	2	51	0.35	8.94	4.67485	0.000116383	0.000537696	-	-	-	-	-
GME10727_g	10	251	1.74	44.02	4.661	1.68846e-06	1.07607e-05	-	-	-	-	gi|170087260|ref|XP_001874853.1|/7.88371e-111/glycoside hydrolase family 5 protein [Laccaria bicolor S238N-H82]
GME2317_g	53	1313	9.21	230.28	4.64404	4.59632e-14	7.07167e-13	-	-	GO:0005488//binding	-	gi|170088763|ref|XP_001875604.1|/6.68839e-68/predicted protein [Laccaria bicolor S238N-H82]
GME2319_g	9	213	1.56	37.36	4.58188	3.04326e-06	1.86293e-05	ko02020//Two-component system;ko01100//Metabolic pathways;ko00460//Cyanoamino acid metabolism;ko00940//Phenylpropanoid biosynthesis;ko00500//Starch and sucrose metabolism;ko02030//Bacterial chemotaxis;ko01110//Biosynthesis of secondary metabolites	-	-	-	gi|384497752|gb|EIE88243.1|/1.18316e-49/hypothetical protein RO3G_12954 [Rhizopus delemar RA 99-880]
GME7431_g	12	274	2.09	48.06	4.52326	5.079e-07	3.42652e-06	-	-	-	-	gi|392568369|gb|EIW61543.1|/3.54433e-36/hypothetical protein TRAVEDRAFT_69874 [Trametes versicolor FP-101664 SS1]
GME5253_g	21	444	3.65	77.87	4.4151	1.84741e-09	1.63489e-08	-	-	-	-	gi|390604702|gb|EIN14093.1|/4.48827e-28/hypothetical protein PUNSTDRAFT_41419 [Punctularia strigosozonata HHB-11173 SS5]
GME3686_g	1161	24442	201.78	4286.73	4.40902	3.048e-12	3.51043e-11	ko01100//Metabolic pathways;ko00624//Polycyclic aromatic hydrocarbon degradation;ko00340//Histidine metabolism;ko00623//Toluene degradation;ko00627//Aminobenzoate degradation;ko00361//Chlorocyclohexane and chlorobenzene degradation;ko00363//Bisphenol degradation;ko00903//Limonene and pinene degradation;ko00626//Naphthalene degradation;ko01120//Microbial metabolism in diverse environments;ko01100/…	-	-	-	gi|392973385|gb|AFM94294.1|/0/FAD binding domain-containing protein [Volvariella volvacea]
GME7346_g	7	145	1.22	25.43	4.38158	9.57428e-06	5.41289e-05	-	-	-	-	gi|296413844|ref|XP_002836618.1|/3.35553e-114/hypothetical protein [Tuber melanosporum Mel28]
GME2476_g	2	41	0.35	7.19	4.36056	0.000116383	0.000537081	-	-	-	-	gi|170101354|ref|XP_001881894.1|/5.65132e-10/predicted protein [Laccaria bicolor S238N-H82]
GME6350_g	2	41	0.35	7.19	4.36056	0.000116383	0.000536774	-	-	-	-	gi|299742324|ref|XP_001832391.2|/5.52364e-09/hypothetical protein CC1G_07651 [Coprinopsis cinerea okayama7||130]
GME351_g	7	134	1.22	23.5	4.26771	9.57428e-06	5.41669e-05	-	-	-	-	gi|170100865|ref|XP_001881650.1|/7.08117e-154/predicted protein [Laccaria bicolor S238N-H82]
GME2475_g	26	480	4.52	84.18	4.21908	7.71096e-11	7.74169e-10	-	-	-	-	gi|396479938|ref|XP_003840876.1|/3.10167e-06/hypothetical protein LEMA_P105280.1 [Leptosphaeria maculans JN3]
GME5490_g	36	628	6.26	110.14	4.13703	2.77334e-13	3.72024e-12	-	-	-	-	gi|302691414|ref|XP_003035386.1|/2.60654e-143/hypothetical protein SCHCODRAFT_74857 [Schizophyllum commune H4-8]
GME11658_g	25	433	4.34	75.94	4.12909	1.45371e-10	1.41714e-09	-	-	-	-	gi|242215243|ref|XP_002473438.1|/4.13052e-54/predicted protein [Postia placenta Mad-698-R]
GME1384_g	4	64	0.7	11.22	4.00257	4.67582e-05	0.000237085	-	-	-	-	gi|170109101|ref|XP_001885758.1|/8.21606e-59/predicted protein [Laccaria bicolor S238N-H82]
GME9687_g	18	285	3.13	49.98	3.99712	1.23132e-08	1.00475e-07	-	-	-	-	gi|376372663|gb|AFB35537.1|/1.17438e-73/hypothetical protein [Volvariella volvacea]
GME8678_g	22	343	3.82	60.16	3.97716	9.78974e-10	8.91807e-09	-	-	GO:0005488//binding	-	gi|302696965|ref|XP_003038161.1|/2.28114e-125/hypothetical protein SCHCODRAFT_230844 [Schizophyllum commune H4-8]
GME11172_g	12	185	2.09	32.45	3.95664	5.079e-07	3.42365e-06	-	-	-	-	-
GME502_g	61	938	10.6	164.51	3.95604	2.62012e-14	4.10961e-13	ko01100//Metabolic pathways;ko04916//Melanogenesis;ko00740//Riboflavin metabolism;ko01110//Biosynthesis of secondary metabolites;ko00350//Tyrosine metabolism	-	GO:0046872//metal ion binding;GO:0004497//monooxygenase activity	GO:0008152//metabolic process	gi|52313414|dbj|BAD51402.1|/2.03977e-91/photo-regulated tyrosinase [Polyporus arcularius]
GME1418_g	11	153	1.91	26.83	3.8122	9.29198e-07	6.11027e-06	-	-	-	-	gi|170109101|ref|XP_001885758.1|/3.9981e-39/predicted protein [Laccaria bicolor S238N-H82]
GME11765_g	9	121	1.56	21.22	3.76581	3.04326e-06	1.86576e-05	-	-	-	-	gi|299737972|ref|XP_001841550.2|/2.8513e-120/hypothetical protein CC1G_13488 [Coprinopsis cinerea okayama7||130]
GME5215_g	6	78	1.04	13.68	3.71741	1.66173e-05	9.04581e-05	-	-	-	-	gi|350288880|gb|EGZ70105.1|/5.01069e-11/CNVH-domain-containing protein [Neurospora tetrasperma FGSC 2509]
GME3366_g	22	285	3.82	49.98	3.70971	9.78974e-10	8.908e-09	ko04120//Ubiquitin mediated proteolysis	-	-	-	gi|169624118|ref|XP_001805465.1|/9.74785e-48/hypothetical protein SNOG_15311 [Phaeosphaeria nodorum SN15]
GME10002_g	30	382	5.21	67	3.68481	6.35914e-12	7.02293e-11	ko04146//Peroxisome;ko00250//Alanine, aspartate and glutamate metabolism;ko04146//Peroxisome;ko01100//Metabolic pathways;ko00311//Penicillin and cephalosporin biosynthesis;ko00472//D-Arginine and D-ornithine metabolism;ko00330//Arginine and proline metabolism;ko00260//Glycine, serine and threonine metabolism	-	GO:0016491//oxidoreductase activity	-	gi|389750252|gb|EIM91423.1|/6.59011e-113/FAD dependent oxidoreductase [Stereum hirsutum FP-91666 SS1]
GME449_g	20	253	3.48	44.37	3.67243	3.4824e-09	2.99628e-08	-	-	-	-	-
GME3888_g	8	100	1.39	17.54	3.65749	5.4311e-06	3.20304e-05	-	-	-	-	gi|170109101|ref|XP_001885758.1|/1.08879e-53/predicted protein [Laccaria bicolor S238N-H82]
GME1464_g	14	172	2.43	30.17	3.63409	1.49284e-07	1.07843e-06	ko00910//Nitrogen metabolism	-	-	-	gi|170112352|ref|XP_001887378.1|/6.51107e-81/predicted protein [Laccaria bicolor S238N-H82]
GME8161_g	22	261	3.82	45.78	3.58307	9.78974e-10	8.88794e-09	ko01100//Metabolic pathways;ko00564//Glycerophospholipid metabolism	-	-	-	gi|299749914|ref|XP_001836422.2|/1.19862e-72/hypothetical protein CC1G_07069 [Coprinopsis cinerea okayama7||130]
GME10025_g	8	94	1.39	16.49	3.56843	5.4311e-06	3.19137e-05	-	-	-	-	gi|299755170|ref|XP_001828478.2|/2.32437e-32/NWD2 [Coprinopsis cinerea okayama7||130]
GME4854_g	4	47	0.7	8.24	3.55722	4.67584e-05	0.000236788	-	-	-	-	-
GME1586_g	21	244	3.65	42.79	3.55131	1.84741e-09	1.63668e-08	ko00791//Atrazine degradation;ko00625//Chloroalkane and chloroalkene degradation;ko01120//Microbial metabolism in diverse environments;ko00750//Vitamin B6 metabolism;ko01100//Metabolic pathways;ko01120//Microbial metabolism in diverse environments;ko00260//Glycine, serine and threonine metabolism	-	-	-	gi|169851674|ref|XP_001832526.1|/1.15676e-62/haloacid dehalogenase [Coprinopsis cinerea okayama7||130]
GME5508_g	93	1040	16.16	182.4	3.49661	2.64234e-14	4.13642e-13	-	-	GO:0016301//kinase activity;GO:0032555	-	gi|170087288|ref|XP_001874867.1|/5.74315e-116/predicted protein [Laccaria bicolor S238N-H82]
GME5693_g	15	161	2.61	28.24	3.43562	8.03984e-08	6.01273e-07	-	-	-	-	gi|302675653|ref|XP_003027510.1|/4.55654e-118/hypothetical protein SCHCODRAFT_17476 [Schizophyllum commune H4-8]
GME9684_g	5	53	0.87	9.3	3.41814	2.826e-05	0.000148232	-	GO:0044429//mitochondrial part	GO:0004175//endopeptidase activity;GO:0043169//cation binding	GO:0019538//protein metabolic process	gi|365940839|gb|AEX07902.1|/0/MIP protein [Volvariella volvacea]
GME9819_g	5	53	0.87	9.3	3.41814	2.826e-05	0.000148135	-	-	-	-	gi|336363180|gb|EGN91607.1|/1.84616e-53/hypothetical protein SERLA73DRAFT_192210 [Serpula lacrymans var. lacrymans S7.3]
GME4779_g	9	95	1.56	16.66	3.41677	3.04326e-06	1.86718e-05	-	-	-	-	gi|299752437|ref|XP_001830925.2|/0/hypothetical protein CC1G_02376 [Coprinopsis cinerea okayama7||130]
GME1868_g	253	2655	43.97	465.64	3.40462	3.76588e-13	4.91271e-12	-	-	-	-	gi|170089043|ref|XP_001875744.1|/2.66116e-86/predicted protein [Laccaria bicolor S238N-H82]
GME5974_g	23	239	4	41.92	3.38957	5.18386e-10	4.88799e-09	-	-	-	-	gi|392567484|gb|EIW60659.1|/1.52796e-56/hypothetical protein TRAVEDRAFT_165630 [Trametes versicolor FP-101664 SS1]
GME7204_g	49	508	8.52	89.09	3.38634	3.9968e-14	6.19658e-13	ko00650//Butanoate metabolism;ko01100//Metabolic pathways;ko00250//Alanine, aspartate and glutamate metabolism;ko04727//GABAergic synapse;ko04940//Type I diabetes mellitus;ko00410//beta-Alanine metabolism;ko01110//Biosynthesis of secondary metabolites;ko00430//Taurine and hypotaurine metabolism	-	GO:0016831//carboxy-lyase activity;GO:0048037//cofactor binding	GO:0009064//glutamine family amino acid metabolic process	gi|169867543|ref|XP_001840350.1|/0/glutamate decarboxylase [Coprinopsis cinerea okayama7||130]
GME6716_g	5	51	0.87	8.94	3.36119	2.826e-05	0.000148328	-	-	-	-	gi|299750865|ref|XP_002911560.1|/9.68514e-124/hypothetical protein CC1G_14092 [Coprinopsis cinerea okayama7||130]
GME6508_g	29	295	5.04	51.74	3.35978	1.17584e-11	1.27072e-10	-	-	-	-	gi|336369464|gb|EGN97805.1|/3.49172e-37/hypothetical protein SERLA73DRAFT_90914 [Serpula lacrymans var. lacrymans S7.3]
GME8105_g	36	364	6.26	63.84	3.35023	2.77334e-13	3.71406e-12	ko03440//Homologous recombination	-	-	-	gi|392563966|gb|EIW57144.1|/3.60604e-47/P-loop containing nucleoside triphosphate hydrolase protein [Trametes versicolor FP-101664 SS1]
GME6932_g	140	1408	24.33	246.94	3.34335	1.77636e-15	3.05351e-14	-	-	-	-	gi|393229702|gb|EJD37320.1|/4.90153e-23/hypothetical protein AURDEDRAFT_173594 [Auricularia delicata TFB-10046 SS5]
GME910_g	78	776	13.56	136.1	3.32724	0	0	ko00100//Steroid biosynthesis;ko01100//Metabolic pathways;ko01110//Biosynthesis of secondary metabolites	GO:0043231//intracellular membrane-bounded organelle	GO:0046914//transition metal ion binding;GO:0001071//nucleic acid binding transcription factor activity	GO:0006351//transcription, DNA-dependent	gi|336371474|gb|EGN99813.1|/4.59377e-46/hypothetical protein SERLA73DRAFT_159962 [Serpula lacrymans var. lacrymans S7.3]
GME366_g	6	56	1.04	9.82	3.23914	1.66173e-05	9.05193e-05	-	-	-	-	gi|170087070|ref|XP_001874758.1|/4.63407e-23/predicted protein [Laccaria bicolor S238N-H82]
GME3275_g	7	65	1.22	11.4	3.22408	9.57428e-06	5.40531e-05	-	-	-	-	gi|403419263|emb|CCM05963.1|/9.03787e-92/predicted protein [Fibroporia radiculosa]
GME1064_g	144	1289	25.03	226.07	3.17504	8.74856e-14	1.28941e-12	-	-	-	-	gi|170087978|ref|XP_001875212.1|/5.41122e-134/predicted protein [Laccaria bicolor S238N-H82]
GME6749_g	40	345	6.95	60.51	3.12209	1.11466e-13	1.60472e-12	-	-	-	-	gi|170087794|ref|XP_001875120.1|/6.002e-19/predicted protein [Laccaria bicolor S238N-H82]
GME10098_g	10	85	1.74	14.91	3.09912	1.68846e-06	1.07693e-05	-	-	-	-	gi|395333200|gb|EJF65578.1|/7.65132e-64/hypothetical protein DICSQDRAFT_124697 [Dichomitus squalens LYAD-421 SS1]
GME5154_g	14	116	2.43	20.34	3.06529	1.49284e-07	1.08037e-06	ko00624//Polycyclic aromatic hydrocarbon degradation;ko01100//Metabolic pathways;ko00627//Aminobenzoate degradation;ko00363//Bisphenol degradation;ko01110//Biosynthesis of secondary metabolites;ko00903//Limonene and pinene degradation;ko00945//Stilbenoid, diarylheptanoid and gingerol biosynthesis;ko01120//Microbial metabolism in diverse environments;ko00100//Steroid biosynthesis;ko01100//Metaboli…	-	-	-	gi|336365283|gb|EGN93634.1|/8.63733e-115/hypothetical protein SERLA73DRAFT_189361 [Serpula lacrymans var. lacrymans S7.3]
GME652_g	18	149	3.13	26.13	3.06147	1.23132e-08	1.00373e-07	-	-	-	-	gi|336373948|gb|EGO02286.1|/1.56374e-81/hypothetical protein SERLA73DRAFT_104682 [Serpula lacrymans var. lacrymans S7.3]
GME1676_g	32	263	5.56	46.13	3.05255	1.9722e-12	2.30433e-11	-	-	-	-	gi|299738900|ref|XP_001834878.2|/1.33263e-13/hypothetical protein CC1G_09805 [Coprinopsis cinerea okayama7||130]
GME5858_g	29	237	5.04	41.57	3.04405	1.17584e-11	1.26902e-10	-	-	-	-	gi|336372896|gb|EGO01235.1|/8.08479e-18/hypothetical protein SERLA73DRAFT_167356 [Serpula lacrymans var. lacrymans S7.3]
GME10705_g	8	65	1.39	11.4	3.03588	5.4311e-06	3.2007e-05	ko01100//Metabolic pathways;ko04970//Salivary secretion;ko04972//Pancreatic secretion;ko00500//Starch and sucrose metabolism;ko00860//Porphyrin and chlorophyll metabolism;ko04973//Carbohydrate digestion and absorption	-	GO:0003824//catalytic activity	-	gi|392562655|gb|EIW55835.1|/0/glycoside hydrolase [Trametes versicolor FP-101664 SS1]
GME352_g	28	227	4.87	39.81	3.03114	2.1851e-11	2.3058e-10	-	-	-	-	gi|170103218|ref|XP_001882824.1|/2.79179e-19/predicted protein [Laccaria bicolor S238N-H82]
GME10893_g	8	64	1.39	11.22	3.01292	5.4311e-06	3.19836e-05	-	-	-	-	gi|170103400|ref|XP_001882915.1|/7.7354e-31/predicted protein [Laccaria bicolor S238N-H82]
GME1992_g	5	40	0.87	7.02	3.01238	2.82974e-05	0.000148235	-	-	-	-	gi|170090141|ref|XP_001876293.1|/5.00432e-25/predicted protein [Laccaria bicolor S238N-H82]
GME7237_g	17	135	2.95	23.68	3.00488	2.30794e-08	1.82776e-07	-	-	-	-	gi|299740819|ref|XP_002910369.1|/1.21225e-104/hypothetical protein CC1G_09435 [Coprinopsis cinerea okayama7||130]
GME5212_g	6	47	1.04	8.24	2.98606	1.662e-05	9.04117e-05	ko02010//ABC transporters;ko01100//Metabolic pathways;ko00740//Riboflavin metabolism;ko00860//Porphyrin and chlorophyll metabolism;ko01110//Biosynthesis of secondary metabolites;ko00650//Butanoate metabolism;ko00660//C5-Branched dibasic acid metabolism;ko00290//Valine, leucine and isoleucine biosynthesis;ko00770//Pantothenate and CoA biosynthesis	GO:0043231//intracellular membrane-bounded organelle	GO:0046872//metal ion binding;GO:0019842//vitamin binding;GO:0016744;GO:0050662//coenzyme binding	GO:0008652//cellular amino acid biosynthetic process	gi|170109835|ref|XP_001886124.1|/0/predicted protein [Laccaria bicolor S238N-H82]
GME2976_g	52	405	9.04	71.03	2.97403	5.79536e-14	8.79891e-13	ko02020//Two-component system;ko01100//Metabolic pathways;ko00591//Linoleic acid metabolism;ko00051//Fructose and mannose metabolism;ko00362//Benzoate degradation;ko00363//Bisphenol degradation;ko01110//Biosynthesis of secondary metabolites;ko00903//Limonene and pinene degradation;ko00650//Butanoate metabolism;ko00626//Naphthalene degradation;ko00625//Chloroalkane and chloroalkene degradation;ko0…	-	-	-	gi|336375497|gb|EGO03833.1|/1.34043e-104/hypothetical protein SERLA73DRAFT_175487 [Serpula lacrymans var. lacrymans S7.3]
GME8677_g	20	154	3.48	27.01	2.95633	3.4824e-09	2.99948e-08	-	GO:0030529//ribonucleoprotein complex	GO:0005198//structural molecule activity	GO:0010467//gene expression	gi|403414989|emb|CCM01689.1|/3.16207e-41/predicted protein [Fibroporia radiculosa]
GME8650_g	6	46	1.04	8.07	2.95599	1.66221e-05	9.03622e-05	-	-	-	-	gi|170091080|ref|XP_001876762.1|/2.61118e-80/predicted protein [Laccaria bicolor S238N-H82]
GME5659_g	14	102	2.43	17.89	2.88013	1.49284e-07	1.0794e-06	ko02020//Two-component system;ko01100//Metabolic pathways;ko00591//Linoleic acid metabolism;ko00051//Fructose and mannose metabolism;ko00362//Benzoate degradation;ko00363//Bisphenol degradation;ko01110//Biosynthesis of secondary metabolites;ko00903//Limonene and pinene degradation;ko00650//Butanoate metabolism;ko00626//Naphthalene degradation;ko00625//Chloroalkane and chloroalkene degradation;ko0…	-	-	-	gi|392566435|gb|EIW59611.1|/3.79889e-103/NAD-P-binding protein [Trametes versicolor FP-101664 SS1]
GME6014_g	9	63	1.56	11.05	2.82443	3.04326e-06	1.86434e-05	-	-	-	-	gi|170097003|ref|XP_001879721.1|/8.95919e-06/predicted protein [Laccaria bicolor S238N-H82]
GME3683_g	275	1920	47.79	336.74	2.81685	5.81978e-13	7.27427e-12	ko03450//Non-homologous end-joining;ko03440//Homologous recombination	-	-	-	gi|302692378|ref|XP_003035868.1|/9.77282e-57/hypothetical protein SCHCODRAFT_44593 [Schizophyllum commune H4-8]
GME5044_g	49	337	8.52	59.1	2.79423	3.9968e-14	6.18468e-13	-	-	-	-	gi|170086922|ref|XP_001874684.1|/4.72495e-22/predicted protein [Laccaria bicolor S238N-H82]
GME4694_g	22	151	3.82	26.48	2.79326	9.78974e-10	8.89796e-09	ko01100//Metabolic pathways;ko00360//Phenylalanine metabolism;ko00340//Histidine metabolism;ko00010//Glycolysis / Gluconeogenesis;ko00410//beta-Alanine metabolism;ko00980//Metabolism of xenobiotics by cytochrome P450;ko00350//Tyrosine metabolism;ko01120//Microbial metabolism in diverse environments;ko00982//Drug metabolism - cytochrome P450;ko01110//Biosynthesis of secondary metabolites;ko00640//…	-	-	-	gi|169860342|ref|XP_001836806.1|/5.05687e-82/Sim15 [Coprinopsis cinerea okayama7||130]
GME1570_g	25	171	4.34	29.99	2.78871	1.45371e-10	1.41543e-09	-	-	-	-	-
GME3644_g	13	88	2.26	15.43	2.77134	2.7603e-07	1.92338e-06	-	-	-	-	gi|299742121|ref|XP_001832269.2|/2.84123e-85/hypothetical protein CC1G_02531 [Coprinopsis cinerea okayama7||130]
GME4533_g	477	3201	82.9	561.4	2.75959	0	0	ko04141//Protein processing in endoplasmic reticulum;ko05020//Prion diseases;ko03060//Protein export;ko04612//Antigen processing and presentation	-	GO:0016628//oxidoreductase activity, acting on the CH-CH group of donors, NAD or NADP as acceptor;GO:0032559	GO:0008152//metabolic process	gi|170097613|ref|XP_001880026.1|/0/predicted protein [Laccaria bicolor S238N-H82]
GME7065_g	9	60	1.56	10.52	2.75352	3.04336e-06	1.86016e-05	-	-	GO:0016788//hydrolase activity, acting on ester bonds	-	gi|6863036|dbj|BAA90482.1|/7.62025e-98/nuclease Le1 [Lentinula edodes]
GME11443_g	38	250	6.6	43.85	2.73204	1.54987e-13	2.19597e-12	ko01100//Metabolic pathways;ko00785//Lipoic acid metabolism	GO:0043231//intracellular membrane-bounded organelle	GO:0043169//cation binding;GO:0051536//iron-sulfur cluster binding;GO:0016783//sulfurtransferase activity	GO:0006633//fatty acid biosynthetic process	gi|306755828|sp|B0CQH8.1|LIPA_LACBS/1.51803e-169/RecName: Full=Lipoyl synthase, mitochondrial; AltName: Full=Lipoate synthase; Short=LS; Short=Lip-syn; AltName: Full=Lipoic acid synthase; Flags: Precursor
GME9424_g	7	46	1.22	8.07	2.72569	9.59336e-06	5.41229e-05	-	-	-	-	-
GME10463_g	706	4624	122.7	810.97	2.72451	2.53796e-13	3.45043e-12	ko01100//Metabolic pathways;ko00290//Valine, leucine and isoleucine biosynthesis;ko00770//Pantothenate and CoA biosynthesis;ko01110//Biosynthesis of secondary metabolites	-	GO:0016616//oxidoreductase activity, acting on the CH-OH group of donors, NAD or NADP as acceptor;GO:0048037//cofactor binding	GO:0008652//cellular amino acid biosynthetic process	gi|170099297|ref|XP_001880867.1|/0/predicted protein [Laccaria bicolor S238N-H82]
GME11673_g	16	104	2.78	18.24	2.71395	4.3143e-08	3.32205e-07	ko02010//ABC transporters;ko00250//Alanine, aspartate and glutamate metabolism;ko00230//Purine metabolism;ko01100//Metabolic pathways;ko00190//Oxidative phosphorylation;ko00400//Phenylalanine, tyrosine and tryptophan biosynthesis;ko01110//Biosynthesis of secondary metabolites	-	GO:0016838//carbon-oxygen lyase activity, acting on phosphates	GO:0008652//cellular amino acid biosynthetic process	gi|169844406|ref|XP_001828924.1|/1.34494e-158/chorismate synthase [Coprinopsis cinerea okayama7||130]
GME6701_g	18	116	3.13	20.34	2.70009	1.23132e-08	1.00577e-07	-	-	GO:0046872//metal ion binding	GO:0006351//transcription, DNA-dependent	gi|170107492|ref|XP_001884956.1|/3.46155e-160/predicted protein [Laccaria bicolor S238N-H82]
GME10320_g	13	82	2.26	14.38	2.66967	2.7603e-07	1.92838e-06	-	-	-	-	-
GME6025_g	8	49	1.39	8.59	2.62757	5.44404e-06	3.19431e-05	-	-	-	-	gi|170116166|ref|XP_001889275.1|/1.17431e-19/predicted protein [Laccaria bicolor S238N-H82]
GME3808_g	8	48	1.39	8.42	2.59874	5.45358e-06	3.19758e-05	-	-	-	-	gi|170085043|ref|XP_001873745.1|/7.81405e-41/predicted protein [Laccaria bicolor S238N-H82]
GME9608_g	279	1664	48.49	291.84	2.58942	0	0	-	GO:0019866//organelle inner membrane;GO:0031224//intrinsic to membrane	GO:0046872//metal ion binding	GO:0006810//transport	gi|170085611|ref|XP_001874029.1|/0/predicted protein [Laccaria bicolor S238N-H82]
GME7304_g	24	143	4.17	25.08	2.58842	2.7448e-10	2.62498e-09	ko03430//Mismatch repair;ko01100//Metabolic pathways;ko03440//Homologous recombination;ko01040//Biosynthesis of unsaturated fatty acids;ko00061//Fatty acid biosynthesis;ko01110//Biosynthesis of secondary metabolites;ko00640//Propanoate metabolism;ko00620//Pyruvate metabolism;ko03410//Base excision repair;ko01120//Microbial metabolism in diverse environments	-	-	-	gi|170090318|ref|XP_001876381.1|/1.00831e-50/predicted protein [Laccaria bicolor S238N-H82]
GME4595_g	8	47	1.39	8.24	2.56756	5.4701e-06	3.20494e-05	-	-	-	-	-
GME8338_g	14	82	2.43	14.38	2.56504	1.49284e-07	1.0765e-06	-	-	-	-	gi|299747454|ref|XP_001837047.2|/2.4971e-59/hypothetical protein CC1G_00183 [Coprinopsis cinerea okayama7||130]
GME3038_g	330	1926	57.35	337.79	2.55826	2.4536e-13	3.34137e-12	ko04141//Protein processing in endoplasmic reticulum;ko05134//Legionellosis;ko00230//Purine metabolism	-	GO:0000166//nucleotide binding	-	gi|302692704|ref|XP_003036031.1|/4.14236e-77/hypothetical protein SCHCODRAFT_74613 [Schizophyllum commune H4-8]
GME6011_g	37	215	6.43	37.71	2.55206	1.94511e-13	2.69441e-12	-	-	-	-	-
GME11484_g	60	348	10.43	61.03	2.54878	0	0	ko05033//Nicotine addiction;ko04723//Retrograde endocannabinoid signaling;ko04727//GABAergic synapse;ko04721//Synaptic vesicle cycle;ko05032//Morphine addiction	GO:0016020//membrane	-	-	gi|389742152|gb|EIM83339.1|/7.48827e-143/hypothetical protein STEHIDRAFT_123773 [Stereum hirsutum FP-91666 SS1]
GME1077_g	9	52	1.56	9.12	2.54749	3.05184e-06	1.86393e-05	-	-	-	-	gi|169865603|ref|XP_001839400.1|/0/ankyrin repeat protein [Coprinopsis cinerea okayama7||130]
GME1057_g	1408	8134	244.71	1426.57	2.54341	5.09148e-12	5.69314e-11	ko02010//ABC transporters;ko01100//Metabolic pathways;ko00710//Carbon fixation in photosynthetic organisms;ko00051//Fructose and mannose metabolism;ko00030//Pentose phosphate pathway;ko00010//Glycolysis / Gluconeogenesis;ko01120//Microbial metabolism in diverse environments;ko01110//Biosynthesis of secondary metabolites;ko00680//Methane metabolism	-	GO:0046914//transition metal ion binding;GO:0016832//aldehyde-lyase activity	GO:0006007//glucose catabolic process	gi|393242159|gb|EJD49678.1|/9.16371e-174/fructose-bisphosphate aldolase [Auricularia delicata TFB-10046 SS5]
GME4825_g	19	109	3.3	19.12	2.53454	6.55444e-09	5.45324e-08	ko05202//Transcriptional misregulation in cancer;ko00650//Butanoate metabolism;ko01100//Metabolic pathways;ko00072//Synthesis and degradation of ketone bodies	-	-	-	gi|169847948|ref|XP_001830682.1|/6.69117e-86/hypothetical protein CC1G_03219 [Coprinopsis cinerea okayama7||130]
GME10891_g	16	91	2.78	15.96	2.5213	4.31432e-08	3.3189e-07	-	-	-	-	gi|242223492|ref|XP_002477363.1|/3.95658e-28/predicted protein [Postia placenta Mad-698-R]
GME3806_g	42	236	7.3	41.39	2.50331	1.09024e-13	1.57801e-12	-	-	-	-	gi|393248166|gb|EJD55673.1|/4.27587e-48/hypothetical protein AURDEDRAFT_109913 [Auricularia delicata TFB-10046 SS5]
GME11945_g	34	191	5.91	33.5	2.50293	6.65468e-13	8.19084e-12	-	-	-	-	gi|302687468|ref|XP_003033414.1|/5.0744e-15/hypothetical protein SCHCODRAFT_108264 [Schizophyllum commune H4-8]
GME4323_g	477	2663	82.9	467.05	2.49413	0	0	ko00620//Pyruvate metabolism;ko00720//Carbon fixation pathways in prokaryotes;ko01100//Metabolic pathways;ko01120//Microbial metabolism in diverse environments;ko00020//Citrate cycle (TCA cycle)	-	GO:0016879//ligase activity, forming carbon-nitrogen bonds;GO:0016885;GO:0032559	GO:0006006//glucose metabolic process	gi|336380956|gb|EGO22108.1|/0/hypothetical protein SERLADRAFT_450999 [Serpula lacrymans var. lacrymans S7.9]
GME206_g	43	239	7.47	41.92	2.48846	1.22125e-13	1.75502e-12	ko04141//Protein processing in endoplasmic reticulum	-	GO:0003824//catalytic activity	GO:0019725//cellular homeostasis	gi|170087558|ref|XP_001875002.1|/5.00934e-120/protein disulfide isomerase [Laccaria bicolor S238N-H82]
GME10967_g	10	54	1.74	9.47	2.44428	1.69801e-06	1.08131e-05	-	-	GO:0005488//binding	-	gi|170092415|ref|XP_001877429.1|/0/predicted protein [Laccaria bicolor S238N-H82]
GME8904_g	91	485	15.82	85.06	2.42673	0	0	ko01100//Metabolic pathways;ko00790//Folate biosynthesis	-	-	-	gi|393216441|gb|EJD01931.1|/2.3173e-110/thaumatin-like protein [Fomitiporia mediterranea MF3/22]
GME5630_g	282	1474	49.01	258.52	2.39913	6.78568e-13	8.33935e-12	-	-	-	-	-
GME7313_g	32	166	5.56	29.11	2.38836	1.9722e-12	2.30767e-11	ko03015//mRNA surveillance pathway;ko03013//RNA transport	-	-	-	gi|299740199|ref|XP_001838971.2|/3.68823e-148/RNA helicase [Coprinopsis cinerea okayama7||130]
GME4135_g	23	119	4	20.87	2.38336	5.18386e-10	4.89371e-09	-	-	-	-	gi|302686244|ref|XP_003032802.1|/2.62618e-10/expressed protein [Schizophyllum commune H4-8]
GME10131_g	31	160	5.39	28.06	2.38016	3.49854e-12	3.98379e-11	ko00051//Fructose and mannose metabolism;ko01100//Metabolic pathways;ko00561//Glycerolipid metabolism	-	GO:0003824//catalytic activity	-	gi|170092475|ref|XP_001877459.1|/2.47466e-102/predicted protein [Laccaria bicolor S238N-H82]
GME1526_g	11	56	1.91	9.82	2.36215	9.39514e-07	6.17307e-06	-	-	-	-	-
GME9670_g	8	40	1.39	7.02	2.33639	7.11788e-06	4.10181e-05	-	-	-	-	gi|367029057|ref|XP_003663812.1|/3.64731e-173/hypothetical protein MYCTH_2315449 [Myceliophthora thermophila ATCC 42464]
GME1417_g	10	50	1.74	8.77	2.33349	1.76812e-06	1.12065e-05	-	-	-	-	-
GME4137_g	12	60	2.09	10.52	2.33156	5.11732e-07	3.4466e-06	-	-	-	-	gi|393244468|gb|EJD51980.1|/3.36758e-62/hypothetical protein AURDEDRAFT_181547 [Auricularia delicata TFB-10046 SS5]
GME8138_g	156	769	27.11	134.87	2.31467	1.39222e-13	1.97607e-12	-	-	-	-	gi|170114294|ref|XP_001888344.1|/3.98814e-43/predicted protein [Laccaria bicolor S238N-H82]
GME9351_g	18	88	3.13	15.43	2.3015	1.23145e-08	1.00283e-07	ko03010//Ribosome	GO:0030529//ribonucleoprotein complex	GO:0005198//structural molecule activity	GO:0010467//gene expression	gi|170085885|ref|XP_001874166.1|/2.48232e-70/60S ribosomal protein L21 [Laccaria bicolor S238N-H82]
GME6820_g	114	555	19.81	97.34	2.2968	8.17124e-14	1.21768e-12	-	-	-	-	gi|299749947|ref|XP_001836439.2|/3.6263e-70/hypothetical protein CC1G_07086 [Coprinopsis cinerea okayama7||130]
GME10769_g	28	133	4.87	23.33	2.26019	2.1851e-11	2.30882e-10	-	-	-	-	gi|255936045|ref|XP_002559049.1|/4.41663e-18/Pc13g06150 [Penicillium chrysogenum Wisconsin 54-1255]
GME772_g	13	61	2.26	10.7	2.24322	2.8273e-07	1.96328e-06	-	GO:0044464//cell part	GO:0016790//thiolester hydrolase activity	GO:0019941//modification-dependent protein catabolic process	gi|302680909|ref|XP_003030136.1|/8.23559e-139/hypothetical protein SCHCODRAFT_85551 [Schizophyllum commune H4-8]
GME2213_g	15	70	2.61	12.28	2.23419	8.09452e-08	6.04241e-07	-	-	-	-	gi|170092034|ref|XP_001877239.1|/4.78608e-15/predicted protein [Laccaria bicolor S238N-H82]
GME248_g	26	121	4.52	21.22	2.23103	7.71098e-11	7.73208e-10	-	-	GO:0046872//metal ion binding	-	gi|170087952|ref|XP_001875199.1|/6.74805e-131/predicted protein [Laccaria bicolor S238N-H82]
GME10808_g	23	107	4	18.77	2.23036	5.18402e-10	4.88243e-09	ko04650//Natural killer cell mediated cytotoxicity;ko04360//Axon guidance;ko04510//Focal adhesion;ko04062//Chemokine signaling pathway;ko04666//Fc gamma R-mediated phagocytosis;ko04010//MAPK signaling pathway;ko05211//Renal cell carcinoma;ko04011//MAPK signaling pathway - yeast;ko04660//T cell receptor signaling pathway;ko04810//Regulation of actin cytoskeleton;ko05120//Epithelial cell signaling …	-	-	-	gi|393210512|gb|EJC97288.1|/1.0295e-57/kinase-like protein [Fomitiporia mediterranea MF3/22]
GME9754_g	22	102	3.82	17.89	2.22751	9.79042e-10	8.87856e-09	ko03008//Ribosome biogenesis in eukaryotes	-	-	-	gi|389751475|gb|EIM92548.1|/0/P-loop containing nucleoside triphosphate hydrolase protein [Stereum hirsutum FP-91666 SS1]
GME6064_g	299	1385	51.97	242.91	2.22467	5.75762e-13	7.20775e-12	ko00624//Polycyclic aromatic hydrocarbon degradation;ko01100//Metabolic pathways;ko00627//Aminobenzoate degradation;ko00363//Bisphenol degradation;ko01110//Biosynthesis of secondary metabolites;ko00903//Limonene and pinene degradation;ko00945//Stilbenoid, diarylheptanoid and gingerol biosynthesis;ko01120//Microbial metabolism in diverse environments;ko01100//Metabolic pathways;ko00360//Phenylalan…	-	GO:0046872//metal ion binding	-	gi|327343273|dbj|BAK09389.1|/2.3634e-134/cytochrome P450 [Postia placenta]
GME1765_g	16	74	2.78	12.98	2.22313	4.33452e-08	3.33126e-07	-	GO:0044424//intracellular part	GO:0046914//transition metal ion binding;GO:0032559	-	gi|302688201|ref|XP_003033780.1|/1.08471e-122/hypothetical protein SCHCODRAFT_52262 [Schizophyllum commune H4-8]
GME3655_g	26	120	4.52	21.05	2.21943	7.711e-11	7.72249e-10	ko03010//Ribosome	GO:0030529//ribonucleoprotein complex	GO:0005198//structural molecule activity	GO:0010467//gene expression	gi|169851086|ref|XP_001832234.1|/7.17001e-70/60S ribosomal protein L28 [Coprinopsis cinerea okayama7||130]
GME4745_g	20	92	3.48	16.14	2.21348	3.48378e-09	2.99427e-08	-	-	-	-	gi|336373325|gb|EGO01663.1|/9.08419e-19/hypothetical protein SERLA73DRAFT_177087 [Serpula lacrymans var. lacrymans S7.3]
GME11946_g	40	183	6.95	32.1	2.20749	1.11466e-13	1.60759e-12	-	-	-	-	gi|302687468|ref|XP_003033414.1|/1.81337e-14/hypothetical protein SCHCODRAFT_108264 [Schizophyllum commune H4-8]
GME7352_g	132	604	22.94	105.93	2.20717	1.06359e-13	1.55058e-12	ko03010//Ribosome	GO:0030529//ribonucleoprotein complex	GO:0005198//structural molecule activity	GO:0010467//gene expression;GO:0014071	gi|170097305|ref|XP_001879872.1|/4.13189e-35/predicted protein [Laccaria bicolor S238N-H82]
GME1539_g	26	119	4.52	20.87	2.20704	7.71104e-11	7.71295e-10	-	-	-	-	-
GME10774_g	219	985	38.06	172.75	2.18234	3.08864e-13	4.10224e-12	-	-	-	-	gi|403415753|emb|CCM02453.1|/5.4806e-24/predicted protein [Fibroporia radiculosa]
GME11082_g	47	211	8.17	37.01	2.17951	0	0	-	-	-	-	gi|299746420|ref|XP_002911048.1|/4.01905e-25/other/AgaK1 protein kinase [Coprinopsis cinerea okayama7||130]
GME6922_g	27	119	4.69	20.87	2.15377	4.09738e-11	4.1867e-10	-	-	-	-	gi|336365778|gb|EGN94127.1|/6.49945e-29/hypothetical protein SERLA73DRAFT_188716 [Serpula lacrymans var. lacrymans S7.3]
GME362_g	10	44	1.74	7.72	2.14951	3.43806e-06	2.0809e-05	-	-	-	-	gi|170100939|ref|XP_001881687.1|/3.10876e-98/predicted protein [Laccaria bicolor S238N-H82]
GME3596_g	11	48	1.91	8.42	2.14025	1.56347e-06	1.00356e-05	-	-	-	-	gi|302679018|ref|XP_003029191.1|/4.88164e-07/hypothetical protein SCHCODRAFT_111111 [Schizophyllum commune H4-8]
GME4459_g	17	74	2.95	12.98	2.1375	2.36376e-08	1.8683e-07	-	GO:0019866//organelle inner membrane;GO:0031224//intrinsic to membrane	-	GO:0006810//transport	gi|336387577|gb|EGO28722.1|/9.78067e-107/hypothetical protein SERLADRAFT_380765 [Serpula lacrymans var. lacrymans S7.9]
GME3755_g	44	190	7.65	33.32	2.12286	7.70494e-14	1.15032e-12	-	-	-	-	-
GME4208_g	306	1306	53.18	229.05	2.10671	0	0	ko05164//Influenza A	-	-	-	gi|336375262|gb|EGO03598.1|/2.45003e-130/hypothetical protein SERLA73DRAFT_119288 [Serpula lacrymans var. lacrymans S7.3]
GME11817_g	16	68	2.78	11.93	2.10144	4.72474e-08	3.61051e-07	-	-	-	-	gi|170086448|ref|XP_001874447.1|/3.50939e-34/predicted protein [Laccaria bicolor S238N-H82]
GME4544_g	19	80	3.3	14.03	2.08798	6.7576e-09	5.61069e-08	-	-	-	-	gi|299748354|ref|XP_002911279.1|/5.60414e-17/hypothetical protein CC1G_14708 [Coprinopsis cinerea okayama7||130]
GME8132_g	28	118	4.87	20.7	2.08764	2.18602e-11	2.30375e-10	ko00624//Polycyclic aromatic hydrocarbon degradation;ko01100//Metabolic pathways;ko00627//Aminobenzoate degradation;ko00363//Bisphenol degradation;ko01110//Biosynthesis of secondary metabolites;ko00903//Limonene and pinene degradation;ko00945//Stilbenoid, diarylheptanoid and gingerol biosynthesis;ko01120//Microbial metabolism in diverse environments;ko01100//Metabolic pathways;ko00590//Arachidoni…	-	GO:0046872//metal ion binding	-	gi|170115739|ref|XP_001889063.1|/2.05046e-177/predicted protein [Laccaria bicolor S238N-H82]
GME6674_g	67	281	11.64	49.28	2.08191	0	0	-	-	-	-	gi|170097543|ref|XP_001879991.1|/2.69275e-109/predicted protein [Laccaria bicolor S238N-H82]
GME11170_g	16	67	2.78	11.75	2.0795	4.9864e-08	3.79249e-07	-	-	-	-	-
GME3556_g	16	67	2.78	11.75	2.0795	4.9864e-08	3.78891e-07	-	-	-	-	-
GME9391_g	11	46	1.91	8.07	2.079	2.64878e-06	1.64139e-05	ko00230//Purine metabolism	-	-	-	gi|170084677|ref|XP_001873562.1|/0/predicted protein [Laccaria bicolor S238N-H82]
GME5814_g	11	46	1.91	8.07	2.079	2.64878e-06	1.64013e-05	-	-	-	-	-
GME8928_g	103	430	17.9	75.42	2.07499	0	0	-	-	-	-	gi|389742106|gb|EIM83293.1|/1.41747e-158/hypothetical protein STEHIDRAFT_33980, partial [Stereum hirsutum FP-91666 SS1]
GME4673_g	45	187	7.82	32.8	2.06846	1.95399e-14	3.11942e-13	-	-	-	-	gi|336389018|gb|EGO30161.1|/1.33223e-46/hypothetical protein SERLADRAFT_454467 [Serpula lacrymans var. lacrymans S7.9]
GME7165_g	21	87	3.65	15.26	2.06379	1.89231e-09	1.67279e-08	-	-	-	-	-
GME7689_g	241	995	41.88	174.51	2.05898	2.06058e-13	2.83488e-12	-	-	-	-	gi|390598533|gb|EIN07931.1|/3.84635e-74/hypothetical protein PUNSTDRAFT_121105 [Punctularia strigosozonata HHB-11173 SS5]
GME2904_g	38	156	6.6	27.36	2.05153	1.54987e-13	2.19212e-12	-	-	-	-	gi|170111312|ref|XP_001886860.1|/1.74987e-163/predicted protein [Laccaria bicolor S238N-H82]
GME9896_g	20	81	3.48	14.21	2.02975	3.80518e-09	3.26008e-08	ko04020//Calcium signaling pathway;ko01100//Metabolic pathways;ko04070//Phosphatidylinositol signaling system;ko00562//Inositol phosphate metabolism	-	-	-	gi|302683064|ref|XP_003031213.1|/1.10453e-144/hypothetical protein SCHCODRAFT_109536 [Schizophyllum commune H4-8]
GME4628_g	17	68	2.95	11.93	2.01581	3.36952e-08	2.61706e-07	ko01100//Metabolic pathways;ko00230//Purine metabolism;ko00983//Drug metabolism - other enzymes	-	GO:0016884//carbon-nitrogen ligase activity, with glutamine as amido-N-donor;GO:0032559	GO:0009064//glutamine family amino acid metabolic process;GO:0009168//purine ribonucleoside monophosphate biosynthetic process	gi|299749176|ref|XP_001838564.2|/0/GMP synthase [Coprinopsis cinerea okayama7||130]
GME10950_g	23	92	4	16.14	2.01257	5.4445e-10	5.10984e-09	-	-	-	-	-
GME7955_g	12	48	2.09	8.42	2.01032	2.16738e-06	1.3598e-05	-	-	-	-	gi|392596044|gb|EIW85367.1|/8.89241e-76/nucleolus protein [Coniophora puteana RWD-64-598 SS2]
GME6476_g	4788	19009	832.14	3333.87	2.0023	3.79816e-11	3.9107e-10	ko01100//Metabolic pathways;ko00240//Pyrimidine metabolism	-	GO:0003824//catalytic activity	GO:0008152//metabolic process	gi|302691530|ref|XP_003035444.1|/6.86621e-89/hypothetical protein SCHCODRAFT_51754 [Schizophyllum commune H4-8]
Down-regulated genes (142)
Gene	RawIntensity-PYd15	RawIntensity-H1521	TPM-PYd15	TPM-H1521	log2 Ratio(H1521/PYd15)	P-Value	FDR	Pathway	GO Component	GO Function	GO Process	blast nr
GME122_g	54	0	9.39	0.01	-9.87498	7.1238e-17	1.29937e-15	-	-	-	-	gi|386649505|gb|AFJ15558.1|/1.24019e-79/putative aquaporin 4 [Laccaria bicolor]
GME474_g	47	0	8.17	0.01	-9.67419	8.83352e-15	1.44162e-13	-	-	-	-	gi|390603592|gb|EIN12984.1|/1.05743e-71/RTA1-like protein [Punctularia strigosozonata HHB-11173 SS5]
GME9879_g	4301	7	747.5	1.23	-9.24727	0	0	-	-	-	-	gi|170105932|ref|XP_001884178.1|/1.59425e-13/ectomycorrhiza-regulated small secreted protein [Laccaria bicolor S238N-H82]
GME9882_g	177	2	30.76	0.35	-6.45756	4.72348e-50	1.52323e-48	-	-	-	-	gi|170105932|ref|XP_001884178.1|/7.17216e-24/ectomycorrhiza-regulated small secreted protein [Laccaria bicolor S238N-H82]
GME9866_g	1266	19	220.03	3.33	-6.04603	0	0	-	-	-	-	gi|170105932|ref|XP_001884178.1|/1.91793e-11/ectomycorrhiza-regulated small secreted protein [Laccaria bicolor S238N-H82]
GME10937_g	180	4	31.28	0.7	-5.48174	4.39604e-48	1.40083e-46	-	-	-	GO:0006810//transport	gi|299746724|ref|XP_001840499.2|/0/nitrate transporter [Coprinopsis cinerea okayama7||130]
GME9065_g	103	3	17.9	0.53	-5.07782	3.9814e-27	9.66809e-26	-	-	-	-	gi|299746075|ref|XP_001837715.2|/9.41212e-45/hypothetical protein CC1G_06921 [Coprinopsis cinerea okayama7||130]
GME3068_g	1021	30	177.45	5.26	-5.07621	4.3619e-257	2.44206e-255	ko00624//Polycyclic aromatic hydrocarbon degradation;ko01100//Metabolic pathways;ko00627//Aminobenzoate degradation;ko00363//Bisphenol degradation;ko01110//Biosynthesis of secondary metabolites;ko00903//Limonene and pinene degradation;ko00945//Stilbenoid, diarylheptanoid and gingerol biosynthesis;ko01120//Microbial metabolism in diverse environments;ko01100//Metabolic pathways;ko00360//Phenylalan…	-	GO:0046872//metal ion binding	-	gi|354961625|dbj|BAL05080.1|/9.69545e-125/cytochrome P450 [Phanerochaete chrysosporium]
GME5101_g	291	10	50.57	1.75	-4.85285	1.36583e-72	5.31948e-71	-	-	-	-	gi|393218629|gb|EJD04117.1|/1.51071e-71/RTA1-domain-containing protein [Fomitiporia mediterranea MF3/22]
GME6655_g	215	9	37.37	1.58	-4.56388	3.42686e-52	1.14636e-50	-	-	-	-	-
GME4487_g	85	4	14.77	0.7	-4.39917	6.27486e-21	1.29051e-19	-	-	-	-	-
GME5391_g	1719	83	298.76	14.56	-4.3589	0	0	-	-	-	GO:0050896//response to stimulus	gi|169852774|ref|XP_001833069.1|/6.78042e-28/hypothetical protein CC1G_01131 [Coprinopsis cinerea okayama7||130]
GME6439_g	203	11	35.28	1.93	-4.19218	8.44084e-47	2.64786e-45	ko00260//Glycine, serine and threonine metabolism	-	-	-	gi|170096498|ref|XP_001879469.1|/0/predicted protein [Laccaria bicolor S238N-H82]
GME9071_g	124	7	21.55	1.23	-4.13096	7.82694e-29	1.9843e-27	-	-	-	-	gi|395325040|gb|EJF57469.1|/4.5684e-36/hypothetical protein DICSQDRAFT_69381 [Dichomitus squalens LYAD-421 SS1]
GME1294_g	578	35	100.45	6.14	-4.0321	5.12532e-127	2.41639e-125	ko00910//Nitrogen metabolism	-	-	-	gi|392594384|gb|EIW83708.1|/1.1864e-44/Cyanase [Coniophora puteana RWD-64-598 SS2]
GME3570_g	82	5	14.25	0.88	-4.01731	3.833e-19	7.51865e-18	ko01100//Metabolic pathways;ko04723//Retrograde endocannabinoid signaling;ko04726//Serotonergic synapse;ko04064//NF-kappa B signaling pathway;ko04370//VEGF signaling pathway;ko05200//Pathways in cancer;ko00590//Arachidonic acid metabolism;ko05222//Small cell lung cancer;ko05140//Leishmaniasis	-	GO:0016491//oxidoreductase activity;GO:0005506//iron ion binding	-	gi|389741315|gb|EIM82504.1|/0/heme peroxidase [Stereum hirsutum FP-91666 SS1]
GME11100_g	4464	279	775.83	48.93	-3.98695	0	0	-	-	-	-	gi|392586388|gb|EIW75725.1|/7.15612e-46/NAD(P)-binding protein [Coniophora puteana RWD-64-598 SS2]
GME3571_g	47	3	8.17	0.53	-3.94627	2.41416e-11	2.53424e-10	-	-	-	-	gi|299742891|ref|XP_001835401.2|/2.56949e-140/hypothetical protein CC1G_05363 [Coprinopsis cinerea okayama7||130]
GME383_g	118	8	20.51	1.4	-3.87283	2.79224e-26	6.50608e-25	ko04011//MAPK signaling pathway - yeast	GO:0043231//intracellular membrane-bounded organelle	GO:0001071//nucleic acid binding transcription factor activity	GO:0006351//transcription, DNA-dependent	gi|170100987|ref|XP_001881711.1|/2.40155e-63/predicted protein [Laccaria bicolor S238N-H82]
GME5979_g	145	10	25.2	1.75	-3.848	7.62708e-32	2.06341e-30	-	-	-	-	gi|393214723|gb|EJD00216.1|/1.09574e-74/hypothetical protein FOMMEDRAFT_22670 [Fomitiporia mediterranea MF3/22]
GME1248_g	461	34	80.12	5.96	-3.74878	3.46554e-96	1.44763e-94	ko00260//Glycine, serine and threonine metabolism	-	-	-	gi|170106181|ref|XP_001884302.1|/1.64951e-141/predicted protein [Laccaria bicolor S238N-H82]
GME11102_g	3515	260	610.89	45.6	-3.74381	0	0	-	-	-	-	gi|336368838|gb|EGN97180.1|/2.72921e-71/hypothetical protein SERLA73DRAFT_183827 [Serpula lacrymans var. lacrymans S7.3]
GME10938_g	65	5	11.3	0.88	-3.68268	1.57047e-14	2.5373e-13	ko00910//Nitrogen metabolism;ko01120//Microbial metabolism in diverse environments	-	GO:0046872//metal ion binding;GO:0016491//oxidoreductase activity;GO:0051536//iron-sulfur cluster binding;GO:0050662//coenzyme binding	GO:0008152//metabolic process	gi|299746726|ref|XP_001840498.2|/0/nitrite reductase [Coprinopsis cinerea okayama7||130]
GME3945_g	64	5	11.12	0.88	-3.65951	2.91e-14	4.5378e-13	-	-	GO:0016491//oxidoreductase activity;GO:0005506//iron ion binding	-	gi|169855683|ref|XP_001834508.1|/0/cytochrome P450 monooxygenase pc-1 [Coprinopsis cinerea okayama7||130]
GME11103_g	2448	194	425.45	34.02	-3.64453	0	0	ko01100//Metabolic pathways;ko00380//Tryptophan metabolism	-	GO:0016740//transferase activity	-	gi|403419718|emb|CCM06418.1|/2.70348e-115/predicted protein [Fibroporia radiculosa]
GME10418_g	252	20	43.8	3.51	-3.64139	4.38314e-52	1.45419e-50	-	-	-	-	gi|299747069|ref|XP_001839332.2|/9.66474e-18/hypothetical protein CC1G_08199 [Coprinopsis cinerea okayama7||130]
GME5213_g	401	32	69.69	5.61	-3.63488	7.7511e-82	3.09353e-80	-	-	-	-	gi|170103482|ref|XP_001882956.1|/1.09146e-73/predicted protein [Laccaria bicolor S238N-H82]
GME6376_g	522	42	90.72	7.37	-3.62168	9.17002e-106	3.99615e-104	-	-	-	-	gi|393234864|gb|EJD42423.1|/5.40004e-08/hypothetical protein AURDEDRAFT_145743 [Auricularia delicata TFB-10046 SS5]
GME7589_g	3759	303	653.3	53.14	-3.61988	0	0	-	-	-	-	-
GME6696_g	4084	337	709.79	59.1	-3.58616	0	0	-	-	GO:0016829//lyase activity	-	gi|169860003|ref|XP_001836638.1|/6.06326e-161/oxalate decarboxylase [Coprinopsis cinerea okayama7||130]
GME4000_g	782	69	135.91	12.1	-3.48957	1.01697e-152	5.15649e-151	-	-	-	-	gi|242788639|ref|XP_002481261.1|/6.7979e-48/hypothetical protein TSTA_040210 [Talaromyces stipitatus ATCC 10500]
GME7175_g	44	4	7.65	0.7	-3.45003	9.91376e-10	8.98031e-09	-	-	-	-	-
GME781_g	281	26	48.84	4.56	-3.42096	5.68978e-55	1.95196e-53	-	-	-	-	gi|170098440|ref|XP_001880439.1|/4.05013e-26/predicted protein [Laccaria bicolor S238N-H82]
GME6498_g	604	57	104.97	10	-3.39191	1.75495e-115	7.94853e-114	-	-	-	-	-
GME7155_g	143	14	24.85	2.46	-3.33652	4.1838e-28	1.04751e-26	-	-	-	-	gi|170097205|ref|XP_001879822.1|/0/predicted protein [Laccaria bicolor S238N-H82]
GME6435_g	143	15	24.85	2.63	-3.24011	2.2243e-27	5.45055e-26	-	-	-	-	gi|170087550|ref|XP_001874998.1|/1.12953e-56/predicted protein [Laccaria bicolor S238N-H82]
GME2778_g	47	5	8.17	0.88	-3.21476	8.60898e-10	7.87805e-09	-	-	-	-	gi|299738246|ref|XP_001838211.2|/8.74743e-70/hypothetical protein CC1G_07952 [Coprinopsis cinerea okayama7||130]
GME418_g	140	15	24.33	2.63	-3.2096	1.30454e-26	3.0933e-25	-	-	-	-	-
GME4866_g	168	18	29.2	3.16	-3.20797	1.18638e-31	3.17761e-30	-	-	-	-	gi|302672952|ref|XP_003026163.1|/1.35303e-22/hypothetical protein SCHCODRAFT_71290 [Schizophyllum commune H4-8]
GME3768_g	2018	218	350.72	38.23	-3.19754	0	0	-	-	-	-	gi|37529673|gb|AAQ92757.1|/2.89337e-38/volvatoxin A2 precursor [Volvariella volvacea]
GME5791_g	1110	120	192.91	21.05	-3.19604	1.36415e-199	7.33184e-198	-	-	-	-	gi|299752216|ref|XP_001830778.2|/3.4224e-47/hypothetical protein CC1G_03315 [Coprinopsis cinerea okayama7||130]
GME1260_g	54	6	9.39	1.05	-3.16074	6.72584e-11	6.7695e-10	-	-	-	-	-
GME2753_g	379	42	65.87	7.37	-3.15989	1.51907e-68	5.74964e-67	ko00650//Butanoate metabolism;ko01100//Metabolic pathways;ko00250//Alanine, aspartate and glutamate metabolism;ko04727//GABAergic synapse;ko04940//Type I diabetes mellitus;ko00410//beta-Alanine metabolism;ko01110//Biosynthesis of secondary metabolites;ko00430//Taurine and hypotaurine metabolism	-	-	-	gi|395327428|gb|EJF59828.1|/1.3844e-149/PLP-dependent transferase [Dichomitus squalens LYAD-421 SS1]
GME9326_g	278	31	48.32	5.44	-3.15094	1.46019e-50	4.766e-49	ko02020//Two-component system;ko01100//Metabolic pathways;ko00591//Linoleic acid metabolism;ko00051//Fructose and mannose metabolism;ko00362//Benzoate degradation;ko00363//Bisphenol degradation;ko01110//Biosynthesis of secondary metabolites;ko00903//Limonene and pinene degradation;ko00650//Butanoate metabolism;ko00626//Naphthalene degradation;ko00625//Chloroalkane and chloroalkene degradation;ko0…	GO:0031224//intrinsic to membrane	GO:0015075//ion transmembrane transporter activity;GO:0003824//catalytic activity	GO:0030001//metal ion transport;GO:0008152//metabolic process	gi|169845605|ref|XP_001829522.1|/2.17676e-167/voltage-gated potassium channel beta-2 subunit [Coprinopsis cinerea okayama7||130]
GME7631_g	1911	224	332.13	39.29	-3.07951	0	0	-	-	-	-	gi|390598719|gb|EIN08117.1|/3.98777e-29/C2-domain-containing protein [Punctularia strigosozonata HHB-11173 SS5]
GME3995_g	9398	1132	1633.34	198.53	-3.0404	0	0	-	-	-	-	-
GME9719_g	2565	317	445.79	55.6	-3.00321	0	0	ko01100//Metabolic pathways;ko00564//Glycerophospholipid metabolism;ko00565//Ether lipid metabolism	-	GO:0003824//catalytic activity	GO:0008152//metabolic process	gi|170085529|ref|XP_001873988.1|/6.22872e-102/oxidoreductase [Laccaria bicolor S238N-H82]
GME10575_g	306	38	53.18	6.66	-2.99729	6.79818e-53	2.28362e-51	-	-	-	-	gi|170114193|ref|XP_001888294.1|/5.886e-118/predicted protein [Laccaria bicolor S238N-H82]
GME5994_g	298	37	51.79	6.49	-2.99638	1.47956e-51	4.84887e-50	-	-	-	-	-
GME8574_g	48	6	8.34	1.05	-2.98966	2.2177e-09	1.94549e-08	ko01100//Metabolic pathways;ko00360//Phenylalanine metabolism;ko00400//Phenylalanine, tyrosine and tryptophan biosynthesis;ko01110//Biosynthesis of secondary metabolites;ko00130//Ubiquinone and other terpenoid-quinone biosynthesis;ko00300//Lysine biosynthesis;ko00270//Cysteine and methionine metabolism;ko00380//Tryptophan metabolism;ko00350//Tyrosine metabolism	-	-	-	gi|395329911|gb|EJF62296.1|/9.93735e-144/PLP-dependent transferase [Dichomitus squalens LYAD-421 SS1]
GME3221_g	13958	1753	2425.85	307.45	-2.98007	0	0	ko01110//Biosynthesis of secondary metabolites;ko00640//Propanoate metabolism;ko00330//Arginine and proline metabolism;ko00010//Glycolysis / Gluconeogenesis;ko00410//beta-Alanine metabolism;ko00380//Tryptophan metabolism;ko01120//Microbial metabolism in diverse environments;ko02020//Two-component system;ko00071//Fatty acid metabolism;ko00340//Histidine metabolism;ko01100//Metabolic pathways;ko005…	-	GO:0004030//aldehyde dehydrogenase [NAD(P)+] activity	GO:0008152//metabolic process	gi|170117563|ref|XP_001889968.1|/0/aldehyde dehydrogenase [Laccaria bicolor S238N-H82]
GME894_g	95	12	16.51	2.1	-2.97488	2.86844e-17	5.31618e-16	ko04976//Bile secretion;ko00980//Metabolism of xenobiotics by cytochrome P450	-	GO:0016803	-	gi|299751159|ref|XP_001830097.2|/1.5508e-135/epoxide hydrolase domain-containing protein [Coprinopsis cinerea okayama7||130]
GME5917_g	95	12	16.51	2.1	-2.97488	2.86844e-17	5.30398e-16	-	-	-	-	gi|170091822|ref|XP_001877133.1|/4.94391e-92/aspartic peptidase A1 [Laccaria bicolor S238N-H82]
GME10994_g	205	26	35.63	4.56	-2.96599	1.38017e-35	3.91792e-34	ko01100//Metabolic pathways;ko00500//Starch and sucrose metabolism	-	-	-	gi|170100174|ref|XP_001881305.1|/0/predicted protein [Laccaria bicolor S238N-H82]
GME9214_g	77	10	13.38	1.75	-2.93465	4.54072e-14	6.99948e-13	ko05215//Prostate cancer;ko05200//Pathways in cancer;ko00480//Glutathione metabolism;ko00980//Metabolism of xenobiotics by cytochrome P450;ko00982//Drug metabolism - cytochrome P450	-	GO:0003824//catalytic activity	-	gi|169863781|ref|XP_001838508.1|/3.30265e-77/glutathione S-transferase [Coprinopsis cinerea okayama7||130]
GME918_g	81	11	14.08	1.93	-2.86697	1.95611e-14	3.11663e-13	ko04111//Cell cycle - yeast	-	-	-	gi|170092411|ref|XP_001877427.1|/1.82185e-80/predicted protein [Laccaria bicolor S238N-H82]
GME10388_g	667	92	115.92	16.14	-2.84442	1.45374e-107	6.47518e-106	-	-	-	-	-
GME7517_g	43	6	7.47	1.05	-2.83072	3.85846e-08	2.98531e-07	-	-	-	-	gi|403419144|emb|CCM05844.1|/4.37356e-37/predicted protein [Fibroporia radiculosa]
GME11801_g	57	8	9.91	1.4	-2.82346	2.25478e-10	2.16663e-09	-	-	-	-	gi|344323311|gb|AEN14436.1|/2.01889e-74/Zn(2)-Cys(6) binuclear cluster domain-containing protein [Lentinula edodes]
GME493_g	118	17	20.51	2.98	-2.78294	7.83442e-20	1.56727e-18	-	-	-	-	gi|390597892|gb|EIN07291.1|/6.35398e-81/Cupredoxin [Punctularia strigosozonata HHB-11173 SS5]
GME10428_g	577	84	100.28	14.73	-2.7672	1.26486e-90	5.22939e-89	-	-	-	-	gi|170100196|ref|XP_001881316.1|/3.29374e-147/predicted protein [Laccaria bicolor S238N-H82]
GME2423_g	48	7	8.34	1.23	-2.76139	9.03096e-09	7.44454e-08	-	-	GO:0016671//oxidoreductase activity, acting on a sulfur group of donors, disulfide as acceptor	GO:0043412//macromolecule modification	gi|169854345|ref|XP_001833847.1|/3.97406e-87/peptide methionine sulfoxide reductase [Coprinopsis cinerea okayama7||130]
GME9055_g	95	14	16.51	2.46	-2.74661	4.79328e-16	8.36438e-15	-	-	-	-	gi|238582519|ref|XP_002389957.1|/7.44435e-38/hypothetical protein MPER_10847 [Moniliophthora perniciosa FA553]
GME7201_g	196	29	34.06	5.09	-2.74234	1.49702e-31	3.99636e-30	ko03440//Homologous recombination	-	-	-	gi|170108150|ref|XP_001885284.1|/2.15527e-53/predicted protein [Laccaria bicolor S238N-H82]
GME2834_g	685	102	119.05	17.89	-2.73434	6.34678e-106	2.78086e-104	-	-	-	-	-
GME752_g	456	68	79.25	11.93	-2.73182	5.03152e-71	1.93162e-69	-	-	-	-	gi|170098416|ref|XP_001880427.1|/0/predicted protein [Laccaria bicolor S238N-H82]
GME2914_g	9862	1480	1713.98	259.57	-2.72315	0	0	ko00750//Vitamin B6 metabolism;ko01100//Metabolic pathways;ko00350//Tyrosine metabolism;ko01120//Microbial metabolism in diverse environments;ko00680//Methane metabolism;ko00260//Glycine, serine and threonine metabolism;ko00624//Polycyclic aromatic hydrocarbon degradation;ko00361//Chlorocyclohexane and chlorobenzene degradation;ko01120//Microbial metabolism in diverse environments;ko00640//Propan…	-	-	-	gi|389747731|gb|EIM88909.1|/3.4009e-73/NAD-P-binding protein [Stereum hirsutum FP-91666 SS1]
GME11015_g	298	45	51.79	7.89	-2.71458	1.19487e-46	3.73373e-45	-	-	-	-	gi|170099776|ref|XP_001881106.1|/3.1648e-83/predicted protein [Laccaria bicolor S238N-H82]
GME12060_g	547	83	95.07	14.56	-2.70698	4.92948e-84	1.99706e-82	ko01100//Metabolic pathways;ko00071//Fatty acid metabolism;ko01110//Biosynthesis of secondary metabolites;ko00626//Naphthalene degradation;ko00010//Glycolysis / Gluconeogenesis;ko00625//Chloroalkane and chloroalkene degradation;ko00350//Tyrosine metabolism;ko01120//Microbial metabolism in diverse environments	-	-	-	gi|169863937|ref|XP_001838583.1|/3.78279e-76/hypothetical protein CC1G_12719 [Coprinopsis cinerea okayama7||130]
GME9354_g	1277	195	221.94	34.2	-2.6981	4.3025e-193	2.26711e-191	-	-	-	-	gi|170084637|ref|XP_001873542.1|/4.11393e-17/predicted protein [Laccaria bicolor S238N-H82]
GME7395_g	65	10	11.3	1.75	-2.6909	3.821e-11	3.9292e-10	-	-	-	-	gi|170090284|ref|XP_001876364.1|/1.67559e-119/predicted protein [Laccaria bicolor S238N-H82]
GME11108_g	826	127	143.56	22.27	-2.68848	4.76102e-125	2.23159e-123	-	-	-	-	gi|336368838|gb|EGN97180.1|/1.27239e-71/hypothetical protein SERLA73DRAFT_183827 [Serpula lacrymans var. lacrymans S7.3]
GME8174_g	294	46	51.1	8.07	-2.66268	3.96852e-45	1.2119e-43	ko00624//Polycyclic aromatic hydrocarbon degradation;ko01100//Metabolic pathways;ko00627//Aminobenzoate degradation;ko00363//Bisphenol degradation;ko01110//Biosynthesis of secondary metabolites;ko00903//Limonene and pinene degradation;ko00945//Stilbenoid, diarylheptanoid and gingerol biosynthesis;ko01120//Microbial metabolism in diverse environments;ko01100//Metabolic pathways;ko00627//Aminobenzo…	-	-	-	gi|336383561|gb|EGO24710.1|/1.08455e-156/hypothetical protein SERLADRAFT_349023 [Serpula lacrymans var. lacrymans S7.9]
GME1956_g	170	27	29.55	4.74	-2.6402	1.66335e-26	3.92103e-25	-	GO:0043231//intracellular membrane-bounded organelle	-	GO:0006772//thiamine metabolic process	gi|299743793|ref|XP_001835983.2|/1.55225e-147/thiazole biosynthetic enzyme [Coprinopsis cinerea okayama7||130]
GME10595_g	44	7	7.65	1.23	-2.6368	8.29704e-08	6.17643e-07	-	-	-	-	gi|336375525|gb|EGO03861.1|/4.32103e-45/hypothetical protein SERLA73DRAFT_175544 [Serpula lacrymans var. lacrymans S7.3]
GME3486_g	968	156	168.24	27.36	-2.62038	3.3647e-142	1.67446e-140	ko02020//Two-component system;ko01100//Metabolic pathways;ko00591//Linoleic acid metabolism;ko00051//Fructose and mannose metabolism;ko00362//Benzoate degradation;ko00363//Bisphenol degradation;ko01110//Biosynthesis of secondary metabolites;ko00903//Limonene and pinene degradation;ko00650//Butanoate metabolism;ko00626//Naphthalene degradation;ko00625//Chloroalkane and chloroalkene degradation;ko0…	-	-	-	gi|170088881|ref|XP_001875663.1|/5.69586e-137/predicted protein [Laccaria bicolor S238N-H82]
GME510_g	575	95	99.93	16.66	-2.58453	6.66328e-84	2.68597e-82	-	-	-	-	gi|170096534|ref|XP_001879487.1|/2.13076e-39/predicted protein [Laccaria bicolor S238N-H82]
GME717_g	1478	246	256.87	43.14	-2.57394	7.53816e-212	4.13419e-210	-	-	-	-	-
GME9367_g	90	15	15.64	2.63	-2.57211	2.69186e-14	4.20577e-13	-	-	-	-	gi|169845728|ref|XP_001829583.1|/1.13112e-11/hypothetical protein CC1G_10113 [Coprinopsis cinerea okayama7||130]
GME1222_g	54	9	9.39	1.58	-2.5712	4.37038e-09	3.71275e-08	-	-	-	-	gi|302891197|ref|XP_003044481.1|/4.65553e-11/hypothetical protein NECHADRAFT_82990 [Nectria haematococca mpVI 77-13-4]
GME1412_g	1524	256	264.87	44.9	-2.5605	4.08438e-217	2.25536e-215	ko00624//Polycyclic aromatic hydrocarbon degradation;ko01100//Metabolic pathways;ko00627//Aminobenzoate degradation;ko00363//Bisphenol degradation;ko01110//Biosynthesis of secondary metabolites;ko00903//Limonene and pinene degradation;ko00945//Stilbenoid, diarylheptanoid and gingerol biosynthesis;ko01120//Microbial metabolism in diverse environments;ko01100//Metabolic pathways;ko00360//Phenylalan…	-	-	-	gi|392560337|gb|EIW53520.1|/4.48948e-117/cytochrome P450 [Trametes versicolor FP-101664 SS1]
GME2952_g	172	29	29.89	5.09	-2.55393	7.03344e-26	1.6201e-24	-	-	-	-	gi|302679838|ref|XP_003029601.1|/1.37935e-43/hypothetical protein SCHCODRAFT_58188 [Schizophyllum commune H4-8]
GME11541_g	258	44	44.84	7.72	-2.53811	8.43034e-38	2.47147e-36	-	-	-	-	gi|238582083|ref|XP_002389819.1|/6.71619e-39/hypothetical protein MPER_11004 [Moniliophthora perniciosa FA553]
GME5998_g	140	24	24.33	4.21	-2.53084	4.02664e-21	8.36669e-20	-	-	-	-	-
GME2401_g	109	19	18.94	3.33	-2.50784	1.37786e-16	2.47953e-15	-	-	-	GO:0006810//transport	gi|170107705|ref|XP_001885062.1|/1.00059e-171/MFS polyamine transporter [Laccaria bicolor S238N-H82]
GME11151_g	332	58	57.7	10.17	-2.50425	1.83866e-47	5.83593e-46	ko04976//Bile secretion;ko00910//Nitrogen metabolism;ko04972//Pancreatic secretion;ko04971//Gastric acid secretion;ko04966//Collecting duct acid secretion;ko04964//Proximal tubule bicarbonate reclamation;ko00910//Nitrogen metabolism	-	-	-	gi|169851208|ref|XP_001832295.1|/4.03312e-97/carbonic anhydrase [Coprinopsis cinerea okayama7||130]
GME4933_g	186	33	32.33	5.79	-2.48124	5.30766e-27	1.285e-25	-	-	-	-	gi|389739226|gb|EIM80420.1|/6.42452e-12/hypothetical protein STEHIDRAFT_142844 [Stereum hirsutum FP-91666 SS1]
GME7564_g	56	10	9.73	1.75	-2.47508	5.01044e-09	4.22092e-08	-	-	-	-	gi|299755450|ref|XP_001828672.2|/1.55836e-08/hypothetical protein CC1G_10544 [Coprinopsis cinerea okayama7||130]
GME2313_g	762	144	132.43	25.26	-2.3903	3.27026e-101	1.40238e-99	-	-	GO:0005488//binding;GO:0003824//catalytic activity	GO:0008152//metabolic process	gi|170108939|ref|XP_001885677.1|/3.61833e-119/predicted protein [Laccaria bicolor S238N-H82]
GME10758_g	42	8	7.3	1.4	-2.38247	8.06236e-07	5.33214e-06	-	-	-	-	gi|390603755|gb|EIN13146.1|/6.03464e-129/chitin synthase export chaperone [Punctularia strigosozonata HHB-11173 SS5]
GME6482_g	610	116	106.02	20.34	-2.38194	5.14558e-81	2.04353e-79	ko00624//Polycyclic aromatic hydrocarbon degradation;ko01100//Metabolic pathways;ko00627//Aminobenzoate degradation;ko00363//Bisphenol degradation;ko01110//Biosynthesis of secondary metabolites;ko00903//Limonene and pinene degradation;ko00945//Stilbenoid, diarylheptanoid and gingerol biosynthesis;ko01120//Microbial metabolism in diverse environments;ko01100//Metabolic pathways;ko00360//Phenylalan…	-	-	-	gi|170103023|ref|XP_001882727.1|/7.68138e-133/predicted protein [Laccaria bicolor S238N-H82]
GME2776_g	230	44	39.97	7.72	-2.37224	2.01248e-31	5.35466e-30	ko02020//Two-component system;ko01100//Metabolic pathways;ko00591//Linoleic acid metabolism;ko00051//Fructose and mannose metabolism;ko00362//Benzoate degradation;ko00363//Bisphenol degradation;ko01110//Biosynthesis of secondary metabolites;ko00903//Limonene and pinene degradation;ko00650//Butanoate metabolism;ko00626//Naphthalene degradation;ko00625//Chloroalkane and chloroalkene degradation;ko0…	-	-	-	gi|336370538|gb|EGN98878.1|/4.67337e-108/hypothetical protein SERLA73DRAFT_181580 [Serpula lacrymans var. lacrymans S7.3]
GME698_g	165	32	28.68	5.61	-2.35397	9.45312e-23	2.03773e-21	ko00670//One carbon pool by folate;ko01100//Metabolic pathways;ko00910//Nitrogen metabolism;ko00260//Glycine, serine and threonine metabolism	GO:0044424//intracellular part	GO:0016840	GO:0006558//L-phenylalanine metabolic process	gi|302680202|ref|XP_003029783.1|/0/hypothetical protein SCHCODRAFT_78229 [Schizophyllum commune H4-8]
GME2953_g	41	8	7.13	1.4	-2.34848	1.35996e-06	8.80644e-06	-	-	GO:0003824//catalytic activity	-	gi|170115502|ref|XP_001888945.1|/1.57849e-116/predicted protein [Laccaria bicolor S238N-H82]
GME7343_g	1806	352	313.88	61.74	-2.34594	4.4271e-232	2.46147e-230	-	-	-	-	gi|170087548|ref|XP_001874997.1|/3.99462e-50/predicted protein [Laccaria bicolor S238N-H82]
GME7_g	490	99	85.16	17.36	-2.29441	1.31576e-62	4.77823e-61	-	-	-	-	gi|299754848|ref|XP_002912039.1|/9.13993e-84/D-lactaldehyde dehydrogenase [Coprinopsis cinerea okayama7||130]
GME1553_g	357	73	62.05	12.8	-2.27729	1.18336e-45	3.65527e-44	ko02010//ABC transporters	GO:0031224//intrinsic to membrane	GO:0017111//nucleoside-triphosphatase activity;GO:0015405;GO:0032559	GO:0009207;GO:0051234//establishment of localization	gi|170109163|ref|XP_001885789.1|/0/pleiotropic drug resistance ABC transporter [Laccaria bicolor S238N-H82]
GME7830_g	44	9	7.65	1.58	-2.27554	8.59726e-07	5.67659e-06	-	-	-	-	gi|299754079|ref|XP_001833742.2|/4.54154e-21/hypothetical protein CC1G_11527 [Coprinopsis cinerea okayama7||130]
GME5063_g	3643	753	633.14	132.06	-2.26133	0	0	ko00620//Pyruvate metabolism	-	GO:0016491//oxidoreductase activity;GO:0005488//binding	GO:0008152//metabolic process	gi|170095591|ref|XP_001879016.1|/4.5783e-112/predicted protein [Laccaria bicolor S238N-H82]
GME3674_g	497	103	86.38	18.06	-2.2579	2.85922e-62	1.02449e-60	ko01100//Metabolic pathways;ko00624//Polycyclic aromatic hydrocarbon degradation;ko00340//Histidine metabolism;ko00540//Lipopolysaccharide biosynthesis;ko01120//Microbial metabolism in diverse environments;ko00350//Tyrosine metabolism	-	-	-	gi|336368777|gb|EGN97119.1|/2.14705e-127/hypothetical protein SERLA73DRAFT_92093 [Serpula lacrymans var. lacrymans S7.3]
GME10057_g	48	10	8.34	1.75	-2.25269	3.23614e-07	2.23563e-06	ko05152//Tuberculosis;ko04612//Antigen processing and presentation	GO:0043231//intracellular membrane-bounded organelle	GO:0001071//nucleic acid binding transcription factor activity	GO:0006351//transcription, DNA-dependent	gi|336371865|gb|EGO00205.1|/6.33874e-34/hypothetical protein SERLA73DRAFT_72938 [Serpula lacrymans var. lacrymans S7.3]
GME7342_g	143	30	24.85	5.26	-2.24011	7.70094e-19	1.49964e-17	-	-	-	-	gi|170112350|ref|XP_001887377.1|/5.60249e-52/predicted protein [Laccaria bicolor S238N-H82]
GME1228_g	57	12	9.91	2.1	-2.2385	2.77604e-08	2.17075e-07	-	-	-	-	gi|170108322|ref|XP_001885370.1|/3.70456e-25/predicted protein [Laccaria bicolor S238N-H82]
GME3772_g	719	151	124.96	26.48	-2.23849	2.13582e-88	8.69645e-87	-	-	-	GO:0051704	gi|37529673|gb|AAQ92757.1|/1.55437e-91/volvatoxin A2 precursor [Volvariella volvacea]
GME492_g	52	11	9.04	1.93	-2.22772	1.21932e-07	8.91219e-07	-	-	-	-	gi|169848433|ref|XP_001830924.1|/1.00572e-155/RCC1 domain-containing protein [Coprinopsis cinerea okayama7||130]
GME5273_g	47	10	8.17	1.75	-2.22298	5.37676e-07	3.60628e-06	ko03460//Fanconi anemia pathway;ko01100//Metabolic pathways;ko00250//Alanine, aspartate and glutamate metabolism;ko00240//Pyrimidine metabolism;ko04146//Peroxisome	-	-	-	gi|169859925|ref|XP_001836599.1|/2.11321e-179/high-affinity nicotinic acid transporter [Coprinopsis cinerea okayama7||130]
GME7601_g	117	25	20.33	4.38	-2.21461	1.83383e-15	3.13227e-14	ko00930//Caprolactam degradation;ko01120//Microbial metabolism in diverse environments	-	GO:0016491//oxidoreductase activity	-	gi|170093614|ref|XP_001878028.1|/6.10887e-143/predicted protein [Laccaria bicolor S238N-H82]
GME5286_g	533	114	92.63	19.99	-2.2122	4.84394e-65	1.79962e-63	-	-	-	-	-
GME648_g	65	14	11.3	2.46	-2.19959	3.97872e-09	3.40153e-08	-	-	GO:0016772//transferase activity, transferring phosphorus-containing groups	GO:0006796//phosphate-containing compound metabolic process	gi|170098370|ref|XP_001880404.1|/1.22612e-166/predicted protein [Laccaria bicolor S238N-H82]
GME9887_g	222	48	38.58	8.42	-2.19596	8.63212e-28	2.1413e-26	-	-	-	-	gi|302690372|ref|XP_003034865.1|/8.06987e-26/hypothetical protein SCHCODRAFT_105073 [Schizophyllum commune H4-8]
GME5598_g	1409	305	244.88	53.49	-2.19473	2.33774e-167	1.20813e-165	-	-	-	-	gi|393214942|gb|EJD00434.1|/2.08885e-102/hypothetical protein FOMMEDRAFT_111992 [Fomitiporia mediterranea MF3/22]
GME8710_g	1703	369	295.98	64.72	-2.19322	1.0286e-201	5.56549e-200	ko01100//Metabolic pathways;ko00071//Fatty acid metabolism;ko01040//Biosynthesis of unsaturated fatty acids;ko03320//PPAR signaling pathway;ko00592//alpha-Linolenic acid metabolism;ko01110//Biosynthesis of secondary metabolites;ko00640//Propanoate metabolism;ko04146//Peroxisome;ko00280//Valine, leucine and isoleucine degradation;ko00410//beta-Alanine metabolism	-	GO:0050662//coenzyme binding;GO:0016627//oxidoreductase activity, acting on the CH-CH group of donors	GO:0008152//metabolic process	gi|170086986|ref|XP_001874716.1|/0/predicted protein [Laccaria bicolor S238N-H82]
GME2090_g	253	55	43.97	9.65	-2.18792	2.52448e-31	6.69485e-30	-	-	-	-	gi|170090191|ref|XP_001876318.1|/1.93668e-119/predicted protein [Laccaria bicolor S238N-H82]
GME1027_g	78	17	13.56	2.98	-2.18597	1.3196e-10	1.29424e-09	-	-	-	-	gi|395330023|gb|EJF62408.1|/0/beta-glucan synthesis-associated [Dichomitus squalens LYAD-421 SS1]
GME1908_g	86	19	14.95	3.33	-2.16655	1.9085e-11	2.02451e-10	-	-	-	-	gi|170089077|ref|XP_001875761.1|/9.48843e-96/predicted protein [Laccaria bicolor S238N-H82]
GME8801_g	45	10	7.82	1.75	-2.15981	1.4694e-06	9.45438e-06	ko04130//SNARE interactions in vesicular transport;ko05134//Legionellosis;ko04145//Phagosome	GO:0031224//intrinsic to membrane	-	GO:0006810//transport	gi|170088166|ref|XP_001875306.1|/2.77299e-87/protein transport protein Sec22 [Laccaria bicolor S238N-H82]
GME1730_g	224	50	38.93	8.77	-2.15023	2.4664e-27	6.02549e-26	-	-	-	-	gi|170117355|ref|XP_001889865.1|/3.80709e-83/predicted protein [Laccaria bicolor S238N-H82]
GME1978_g	161	36	27.98	6.31	-2.14868	4.89732e-20	9.84593e-19	ko05016//Huntington's disease;ko04146//Peroxisome;ko05020//Prion diseases;ko05014//Amyotrophic lateral sclerosis (ALS)	-	-	-	gi|389744796|gb|EIM85978.1|/5.06931e-53/hypothetical protein STEHIDRAFT_98286 [Stereum hirsutum FP-91666 SS1]
GME1492_g	76	17	13.21	2.98	-2.14825	3.5579e-10	3.39453e-09	ko03008//Ribosome biogenesis in eukaryotes	-	GO:0017111//nucleoside-triphosphatase activity;GO:0032559	GO:0009207	gi|299746249|ref|XP_001837846.2|/0/hypothetical protein CC1G_09828 [Coprinopsis cinerea okayama7||130]
GME11316_g	222	50	38.58	8.77	-2.1372	6.55584e-27	1.57301e-25	-	GO:0043231//intracellular membrane-bounded organelle	GO:0003676//nucleic acid binding;GO:0016616//oxidoreductase activity, acting on the CH-OH group of donors, NAD or NADP as acceptor	GO:0008652//cellular amino acid biosynthetic process;GO:0006396//RNA processing	gi|170083917|ref|XP_001873182.1|/3.28269e-167/predicted protein [Laccaria bicolor S238N-H82]
GME5928_g	366	83	63.61	14.56	-2.12724	4.19448e-43	1.25244e-41	ko01100//Metabolic pathways;ko00230//Purine metabolism;ko00983//Drug metabolism - other enzymes;ko00240//Pyrimidine metabolism	-	GO:0003824//catalytic activity	-	gi|170091458|ref|XP_001876951.1|/1.24562e-76/predicted protein [Laccaria bicolor S238N-H82]
GME3006_g	269	62	46.75	10.87	-2.10461	1.12663e-31	3.02764e-30	-	-	GO:0016859//cis-trans isomerase activity	GO:0044267//cellular protein metabolic process	gi|392559726|gb|EIW52910.1|/2.29702e-74/cyclophilin [Trametes versicolor FP-101664 SS1]
GME9302_g	121	28	21.03	4.91	-2.09865	5.26474e-15	8.7334e-14	ko04146//Peroxisome	GO:0031224//intrinsic to membrane;GO:0042579//microbody	-	GO:0016558//protein import into peroxisome matrix	gi|169866211|ref|XP_001839695.1|/4.92697e-102/peroxin 13 [Coprinopsis cinerea okayama7||130]
GME2170_g	393	91	68.3	15.96	-2.09742	2.3143e-45	7.12133e-44	-	-	GO:0003824//catalytic activity	-	gi|302674449|ref|XP_003026909.1|/1.25588e-134/hypothetical protein SCHCODRAFT_70977 [Schizophyllum commune H4-8]
GME1047_g	103	24	17.9	4.21	-2.08807	6.5947e-13	8.12943e-12	-	-	-	-	gi|336368838|gb|EGN97180.1|/5.12447e-65/hypothetical protein SERLA73DRAFT_183827 [Serpula lacrymans var. lacrymans S7.3]
GME886_g	423	99	73.52	17.36	-2.08237	2.95886e-48	9.466e-47	ko04146//Peroxisome	-	GO:0005488//binding	-	gi|170093111|ref|XP_001877777.1|/0/predicted protein [Laccaria bicolor S238N-H82]
GME3225_g	47	11	8.17	1.93	-2.08174	1.47176e-06	9.46201e-06	ko04146//Peroxisome	-	GO:0003824//catalytic activity	-	gi|169856008|ref|XP_001834666.1|/5.74373e-86/enoyl-CoA hydratase/isomerase [Coprinopsis cinerea okayama7||130]
GME2747_g	98	23	17.03	4.03	-2.07923	2.81572e-12	3.25686e-11	-	-	-	-	gi|238582519|ref|XP_002389957.1|/5.55425e-37/hypothetical protein MPER_10847 [Moniliophthora perniciosa FA553]
GME4680_g	51	12	8.86	2.1	-2.07692	5.48728e-07	3.67429e-06	ko00071//Fatty acid metabolism;ko00627//Aminobenzoate degradation;ko00380//Tryptophan metabolism;ko01120//Microbial metabolism in diverse environments	-	-	-	gi|299742072|ref|XP_001832228.2|/2.29406e-131/cytochrome P450 4F5 [Coprinopsis cinerea okayama7||130]
GME8352_g	89	21	15.47	3.68	-2.0717	3.17184e-11	3.28681e-10	ko01100//Metabolic pathways;ko00500//Starch and sucrose metabolism	-	GO:0016798//hydrolase activity, acting on glycosyl bonds;GO:0043167//ion binding	GO:0044238//primary metabolic process	gi|170091632|ref|XP_001877038.1|/0/glycoside hydrolase family 13 protein [Laccaria bicolor S238N-H82]
GME3727_g	10915	2577	1896.99	451.96	-2.06945	0	0	-	-	-	-	gi|170100865|ref|XP_001881650.1|/6.3896e-88/predicted protein [Laccaria bicolor S238N-H82]
GME7111_g	143	34	24.85	5.96	-2.05986	4.26796e-17	7.82007e-16	ko00650//Butanoate metabolism;ko04146//Peroxisome;ko01100//Metabolic pathways;ko00280//Valine, leucine and isoleucine degradation;ko00072//Synthesis and degradation of ketone bodies;ko00281//Geraniol degradation;ko01110//Biosynthesis of secondary metabolites	-	-	-	gi|170095001|ref|XP_001878721.1|/1.23629e-113/predicted protein [Laccaria bicolor S238N-H82]
GME9423_g	122	29	21.2	5.09	-2.05833	8.53726e-15	1.39609e-13	ko04111//Cell cycle - yeast	GO:0044464//cell part	GO:0005099//Ras GTPase activator activity	GO:0032318//regulation of Ras GTPase activity	gi|170084589|ref|XP_001873518.1|/0/predicted protein [Laccaria bicolor S238N-H82]
GME4886_g	50	12	8.69	2.1	-2.04897	8.92362e-07	5.88244e-06	-	-	-	-	gi|390604557|gb|EIN13948.1|/2.00075e-79/FAD/NAD(P)-binding domain-containing protein [Punctularia strigosozonata HHB-11173 SS5]
GME45_g	129	31	22.42	5.44	-2.04311	2.00152e-15	3.40427e-14	-	-	-	-	-
GME4775_g	295	71	51.27	12.45	-2.04197	2.494e-33	6.88583e-32	-	-	-	-	gi|392585693|gb|EIW75032.1|/2.47841e-07/hypothetical protein CONPUDRAFT_85699 [Coniophora puteana RWD-64-598 SS2]
GME1049_g	70	17	12.17	2.98	-2.02994	6.59952e-09	5.48509e-08	-	-	-	-	gi|336368838|gb|EGN97180.1|/1.10471e-67/hypothetical protein SERLA73DRAFT_183827 [Serpula lacrymans var. lacrymans S7.3]
GME5700_g	78	19	13.56	3.33	-2.02576	9.37816e-10	8.5528e-09	ko00460//Cyanoamino acid metabolism;ko01100//Metabolic pathways;ko00250//Alanine, aspartate and glutamate metabolism;ko00330//Arginine and proline metabolism;ko00910//Nitrogen metabolism;ko01110//Biosynthesis of secondary metabolites	-	GO:0016639//oxidoreductase activity, acting on the CH-NH2 group of donors, NAD or NADP as acceptor	GO:0019752//carboxylic acid metabolic process	gi|302678341|ref|XP_003028853.1|/0/hypothetical protein SCHCODRAFT_69850 [Schizophyllum commune H4-8]
GME6830_g	168	41	29.2	7.19	-2.0219	2.1189e-19	4.17667e-18	-	-	-	GO:0006810//transport	gi|170099127|ref|XP_001880782.1|/3.14976e-150/amino acid transporter [Laccaria bicolor S238N-H82]
GME3835_g	216	53	37.54	9.3	-2.01313	2.09906e-24	4.70073e-23	-	-	GO:0003676//nucleic acid binding;GO:0001071//nucleic acid binding transcription factor activity	GO:0006351//transcription, DNA-dependent	gi|299750383|ref|XP_001836714.2|/6.23762e-88/hypothetical protein CC1G_08099 [Coprinopsis cinerea okayama7||130]
GME4521_g	697	172	121.14	30.17	-2.00549	8.98642e-75	3.51692e-73	-	-	-	GO:0015931//nucleobase-containing compound transport	gi|392564344|gb|EIW57522.1|/0/cytosine-purine permease [Trametes versicolor FP-101664 SS1]
GME6008_g	105	26	18.25	4.56	-2.00079	1.68322e-12	1.98103e-11	ko04020//Calcium signaling pathway;ko01100//Metabolic pathways;ko04070//Phosphatidylinositol signaling system;ko00562//Inositol phosphate metabolism	-	GO:0004629//phospholipase C activity	GO:0007165//signal transduction	gi|299746626|ref|XP_001840579.2|/8.94536e-155/1-phosphatidylinositol-4,5-bisphosphate phosphodiesterase 1 [Coprinopsis cinerea okayama7||130]
