# Supplementary material for: Composition and Expression of Genes Encoding Carbohydrate-Active Enzymes in the Straw-Degrading Mushroom Volvariella volvacea
Source: PLoS One. 2013 Mar 12;8(3):e58780. doi: 10.1371/journal.pone.0058780 (PMC3595290; doi:10.1371/journal.pone.0058780)
Supplement: Table S7 — Transcriptional profiles of CAZyme genes in three different strains. (XLS) [file pone.0058780.s007.xls]

## Sheet: Table S7
Table S7. Transcriptional profiles of CAZyme genes in three different strains
#gene identifier	H1521_raw(5701781)	H1521_norm(TPM)	PYd15_raw(5753854)	PYd15_norm(TPM)	PYd21_raw(5950901)	PYd21_norm(TPM)	Pathway	GO Component	GO Function	GO Process	blast nr
GME4165_g	27	4.74	55	9.56	114	19.16	ko00514//Other types of O-glycan biosynthesis	GO:0044464//cell part	GO:0016758//transferase activity, transferring hexosyl groups	GO:0006486//protein glycosylation	gi|170087770|ref|XP_001875108.1|/0/glycosyltransferase family 39 protein [Laccaria bicolor S238N-H82]
GME9750_g	163	28.59	232	40.32	43	7.23	ko01100//Metabolic pathways;ko00230//Purine metabolism;ko00330//Arginine and proline metabolism	GO:0044424//intracellular part	GO:0046914//transition metal ion binding;GO:0016811//hydrolase activity, acting on carbon-nitrogen (but not peptide) bonds, in linear amides	GO:0043603//cellular amide metabolic process	gi|170098735|ref|XP_001880586.1|/0/urease [Laccaria bicolor S238N-H82]
GME4837_g	56	9.82	27	4.69	12	2.02	ko01100//Metabolic pathways;ko00520//Amino sugar and nucleotide sugar metabolism;ko00500//Starch and sucrose metabolism;ko01110//Biosynthesis of secondary metabolites	-	GO:0016798//hydrolase activity, acting on glycosyl bonds	GO:0008152//metabolic process	gi|336384802|gb|EGO25950.1|/2.39915e-113/glycoside hydrolase family 18 protein [Serpula lacrymans var. lacrymans S7.9]
GME5_g	4	0.7	24	4.17	27	4.54	ko01100//Metabolic pathways;ko00520//Amino sugar and nucleotide sugar metabolism;ko00500//Starch and sucrose metabolism;ko01110//Biosynthesis of secondary metabolites	-	GO:0003824//catalytic activity	-	gi|389738166|gb|EIM79367.1|/5.1774e-107/hypothetical protein STEHIDRAFT_126501 [Stereum hirsutum FP-91666 SS1]
GME8873_g	23	4.03	27	4.69	47	7.9	ko00040//Pentose and glucuronate interconversions	-	GO:0016837//carbon-oxygen lyase activity, acting on polysaccharides	GO:0044247//cellular polysaccharide catabolic process	gi|299746989|ref|XP_001839398.2|/1.10435e-101/pectate lyase B [Coprinopsis cinerea okayama7#130]
GME9849_g	18	3.16	15	2.61	26	4.37	-	-	GO:0016798//hydrolase activity, acting on glycosyl bonds;GO:0043167//ion binding	GO:0044238//primary metabolic process	gi|299752881|ref|XP_001832906.2|/1.21652e-143/endoglucanase family 5 glycoside hydrolase [Coprinopsis cinerea okayama7#130]
GME10797_g	33	5.79	40	6.95	71	11.93	ko01100//Metabolic pathways;ko00520//Amino sugar and nucleotide sugar metabolism;ko00500//Starch and sucrose metabolism;ko01110//Biosynthesis of secondary metabolites	-	-	-	gi|115385897|ref|XP_001209495.1|/1.53777e-161/conserved hypothetical protein [Aspergillus terreus NIH2624]
GME8352_g	21	3.68	89	15.47	25	4.2	ko01100//Metabolic pathways;ko00500//Starch and sucrose metabolism	-	GO:0016798//hydrolase activity, acting on glycosyl bonds;GO:0043167//ion binding	GO:0044238//primary metabolic process	gi|170091632|ref|XP_001877038.1|/0/glycoside hydrolase family 13 protein [Laccaria bicolor S238N-H82]
GME9593_g	38	6.66	30	5.21	20	3.36	ko01100//Metabolic pathways;ko00624//Polycyclic aromatic hydrocarbon degradation;ko00340//Histidine metabolism;ko00623//Toluene degradation;ko00627//Aminobenzoate degradation;ko00361//Chlorocyclohexane and chlorobenzene degradation;ko00363//Bisphenol degradation;ko00960//Tropane, piperidine and pyridine alkaloid biosynthesis;ko00903//Limonene and pinene degradation;ko00626//Naphthalene degradatio…	-	GO:0003824//catalytic activity	-	gi|170084421|ref|XP_001873434.1|/0/predicted protein [Laccaria bicolor S238N-H82]
GME11005_g	9	1.58	7	1.22	13	2.18	ko04141//Protein processing in endoplasmic reticulum;ko01100//Metabolic pathways;ko00513//Various types of N-glycan biosynthesis;ko00510//N-Glycan biosynthesis	-	GO:0016787//hydrolase activity	-	gi|169868121|ref|XP_001840635.1|/0/hypothetical protein CC1G_11283 [Coprinopsis cinerea okayama7#130]
GME9376_g	17	2.98	3	0.52	43	7.23	ko01100//Metabolic pathways;ko00500//Starch and sucrose metabolism;ko00040//Pentose and glucuronate interconversions	-	GO:0004553//hydrolase activity, hydrolyzing O-glycosyl compounds	GO:0045229//external encapsulating structure organization;GO:0044238//primary metabolic process	gi|393218712|gb|EJD04200.1|/1.97428e-86/pectin lyase-like protein [Fomitiporia mediterranea MF3/22]
GME2495_g	5	0.88	4	0.7	13	2.18	ko02020//Two-component system;ko01100//Metabolic pathways;ko00460//Cyanoamino acid metabolism;ko00940//Phenylpropanoid biosynthesis;ko00500//Starch and sucrose metabolism;ko02030//Bacterial chemotaxis;ko01110//Biosynthesis of secondary metabolites;ko01100//Metabolic pathways;ko00460//Cyanoamino acid metabolism;ko00940//Phenylpropanoid biosynthesis;ko00500//Starch and sucrose metabolism;ko01110//B…	-	GO:0016787//hydrolase activity	-	gi|302690664|ref|XP_003035011.1|/0/glycoside hydrolase family 1 protein [Schizophyllum commune H4-8]
GME3164_g	7	1.23	8	1.39	14	2.35	-	-	GO:0004553//hydrolase activity, hydrolyzing O-glycosyl compounds;GO:0005488//binding	GO:0005975//carbohydrate metabolic process	gi|392569202|gb|EIW62376.1|/4.61404e-123/hypothetical protein TRAVEDRAFT_144893 [Trametes versicolor FP-101664 SS1]
GME9648_g	101	17.71	166	28.85	90	15.12	ko01100//Metabolic pathways;ko00513//Various types of N-glycan biosynthesis;ko00510//N-Glycan biosynthesis	-	-	-	gi|336389859|gb|EGO31002.1|/0/glycosyltransferase family 22 protein [Serpula lacrymans var. lacrymans S7.9]
GME4616_g	112	19.64	69	11.99	45	7.56	ko01100//Metabolic pathways;ko00520//Amino sugar and nucleotide sugar metabolism;ko00500//Starch and sucrose metabolism;ko01110//Biosynthesis of secondary metabolites	-	GO:0004553//hydrolase activity, hydrolyzing O-glycosyl compounds;GO:0005488//binding	GO:0005975//carbohydrate metabolic process	gi|170097539|ref|XP_001879989.1|/0/predicted protein [Laccaria bicolor S238N-H82]
GME6438_g	24	4.21	13	2.26	27	4.54	-	-	GO:0016798//hydrolase activity, acting on glycosyl bonds	GO:0008152//metabolic process	gi|339219002|gb|AEJ35165.1|/1.82841e-88/beta-1,4-endoxylanase [Gloeophyllum trabeum]
GME6632_g	98	17.19	102	17.73	141	23.69	ko01100//Metabolic pathways;ko00624//Polycyclic aromatic hydrocarbon degradation;ko00340//Histidine metabolism;ko00540//Lipopolysaccharide biosynthesis;ko01120//Microbial metabolism in diverse environments;ko00350//Tyrosine metabolism;ko01100//Metabolic pathways;ko00052//Galactose metabolism;ko00051//Fructose and mannose metabolism;ko00600//Sphingolipid metabolism;ko00400//Phenylalanine, tyrosine…	-	GO:0004553//hydrolase activity, hydrolyzing O-glycosyl compounds	GO:0008152//metabolic process	gi|302684635|ref|XP_003031998.1|/0/glycoside hydrolase family 35 protein [Schizophyllum commune H4-8]
GME1070_g	64	11.22	49	8.52	151	25.37	ko00511//Other glycan degradation	-	GO:0003824//catalytic activity;GO:0005488//binding	-	gi|170106487|ref|XP_001884455.1|/0/predicted protein [Laccaria bicolor S238N-H82]
GME4100_g	298	52.26	129	22.42	23	3.86	ko01100//Metabolic pathways;ko00052//Galactose metabolism;ko00740//Riboflavin metabolism;ko00500//Starch and sucrose metabolism	-	GO:0003824//catalytic activity	-	gi|389741170|gb|EIM82359.1|/0/alpha-glucosidase [Stereum hirsutum FP-91666 SS1]
GME6783_g	6	1.05	2	0.35	5	0.84	ko00983//Drug metabolism - other enzymes;ko01100//Metabolic pathways;ko00624//Polycyclic aromatic hydrocarbon degradation;ko00340//Histidine metabolism;ko00623//Toluene degradation;ko00627//Aminobenzoate degradation;ko00361//Chlorocyclohexane and chlorobenzene degradation;ko00363//Bisphenol degradation;ko00960//Tropane, piperidine and pyridine alkaloid biosynthesis;ko00903//Limonene and pinene de…	-	-	-	gi|299750735|ref|XP_001829786.2|/0/carboxylesterase [Coprinopsis cinerea okayama7#130]
GME10416_g	299	52.44	202	35.11	131	22.01	ko04976//Bile secretion;ko00980//Metabolism of xenobiotics by cytochrome P450	-	GO:0004553//hydrolase activity, hydrolyzing O-glycosyl compounds;GO:0043167//ion binding	GO:0000270//peptidoglycan metabolic process;GO:0009056//catabolic process	gi|403411524|emb|CCL98224.1|/2.29745e-111/predicted protein [Fibroporia radiculosa]
GME2367_g	20	3.51	15	2.61	94	15.8	ko01100//Metabolic pathways;ko00520//Amino sugar and nucleotide sugar metabolism;ko00500//Starch and sucrose metabolism;ko01110//Biosynthesis of secondary metabolites;ko01100//Metabolic pathways;ko00500//Starch and sucrose metabolism	-	GO:0004553//hydrolase activity, hydrolyzing O-glycosyl compounds	GO:0000272//polysaccharide catabolic process	gi|49333363|gb|AAT64006.1|/0/cellobiohydrolase I-I [Volvariella volvacea]
GME1747_g	2	0.35	5	0.87	2	0.34	ko01100//Metabolic pathways;ko00520//Amino sugar and nucleotide sugar metabolism;ko00500//Starch and sucrose metabolism;ko01110//Biosynthesis of secondary metabolites	-	GO:0003824//catalytic activity	-	gi|299742917|ref|XP_001835420.2|/2.16346e-85/cellulose-growth-specific protein [Coprinopsis cinerea okayama7#130]
GME4049_g	19	3.33	18	3.13	15	2.52	ko01100//Metabolic pathways;ko00513//Various types of N-glycan biosynthesis;ko00510//N-Glycan biosynthesis	-	-	-	gi|390598548|gb|EIN07946.1|/2.40016e-137/alpha-1,3-mannosyltransferase ALG2 [Punctularia strigosozonata HHB-11173 SS5]
GME2916_g	29	5.09	32	5.56	50	8.4	-	-	GO:0003824//catalytic activity	-	gi|399137112|gb|AFP23133.1|/1.53968e-73/endoglucanase II [Volvariella volvacea]
GME8543_g	4	0.7	23	4	34	5.71	ko00520//Amino sugar and nucleotide sugar metabolism;ko01110//Biosynthesis of secondary metabolites	-	GO:0003824//catalytic activity	-	gi|169861071|ref|XP_001837170.1|/6.67377e-138/chitin deacetylase [Coprinopsis cinerea okayama7#130]
GME9937_g	2	0.35	10	1.74	7	1.18	-	-	GO:0016787//hydrolase activity	-	gi|170097768|ref|XP_001880103.1|/0/carbohydrate esterase family 9 protein [Laccaria bicolor S238N-H82]
GME2092_g	36	6.31	54	9.39	66	11.09	-	-	GO:0016829//lyase activity	GO:0044238//primary metabolic process	gi|353236111|emb|CCA68112.1|/0/related to ASD-1 rhamnogalacturonase B precursor [Piriformospora indica DSM 11827]
GME6287_g	175	30.69	132	22.94	9	1.51	-	-	-	-	gi|115397511|ref|XP_001214347.1|/0/predicted protein [Aspergillus terreus NIH2624]
GME10357_g	202	35.43	369	64.13	752	126.37	ko04141//Protein processing in endoplasmic reticulum;ko01100//Metabolic pathways;ko00513//Various types of N-glycan biosynthesis;ko00510//N-Glycan biosynthesis	GO:0044464//cell part	GO:0046872//metal ion binding;GO:0015924	-	gi|170085899|ref|XP_001874173.1|/0/glycoside hydrolase family 47 protein [Laccaria bicolor S238N-H82]
GME1026_g	243	42.62	339	58.92	279	46.88	ko01100//Metabolic pathways;ko00520//Amino sugar and nucleotide sugar metabolism;ko00500//Starch and sucrose metabolism;ko01110//Biosynthesis of secondary metabolites	-	GO:0004553//hydrolase activity, hydrolyzing O-glycosyl compounds	GO:0005975//carbohydrate metabolic process	gi|336371494|gb|EGN99833.1|/2.72988e-169/glycoside hydrolase family 18 protein [Serpula lacrymans var. lacrymans S7.3]
GME9833_g	545	95.58	569	98.89	100	16.8	ko04910//Insulin signaling pathway;ko00500//Starch and sucrose metabolism	-	GO:0035251//UDP-glucosyltransferase activity	GO:0005977//glycogen metabolic process	gi|169847251|ref|XP_001830337.1|/0/glycogen synthase [Coprinopsis cinerea okayama7#130]
GME8385_g	470	82.43	233	40.49	444	74.61	ko01100//Metabolic pathways;ko00520//Amino sugar and nucleotide sugar metabolism;ko00500//Starch and sucrose metabolism;ko01110//Biosynthesis of secondary metabolites	-	GO:0004553//hydrolase activity, hydrolyzing O-glycosyl compounds	GO:0005975//carbohydrate metabolic process	gi|186929323|emb|CAQ51152.1|/9.48168e-160/chitinase [Coprinellus congregatus]
GME674_g	299	52.44	168	29.2	45	7.56	ko02010//ABC transporters;ko01100//Metabolic pathways;ko03010//Ribosome;ko00520//Amino sugar and nucleotide sugar metabolism;ko00740//Riboflavin metabolism;ko01110//Biosynthesis of secondary metabolites	-	GO:0016811//hydrolase activity, acting on carbon-nitrogen (but not peptide) bonds, in linear amides	GO:0006041//glucosamine metabolic process	gi|336363481|gb|EGN91868.1|/0/carbohydrate esterase family 9 protein [Serpula lacrymans var. lacrymans S7.3]
GME5297_g	33	5.79	54	9.39	14	2.35	ko01100//Metabolic pathways;ko00563//Glycosylphosphatidylinositol(GPI)-anchor biosynthesis	-	GO:0016740//transferase activity	-	gi|392566945|gb|EIW60120.1|/7.06294e-151/glycosyltransferase family 50 protein [Trametes versicolor FP-101664 SS1]
GME5460_g	769	134.87	602	104.63	507	85.2	ko01100//Metabolic pathways;ko04122//Sulfur relay system;ko00730//Thiamine metabolism;ko00400//Phenylalanine, tyrosine and tryptophan biosynthesis;ko01110//Biosynthesis of secondary metabolites	-	GO:0016783//sulfurtransferase activity;GO:0048037//cofactor binding	GO:0000096//sulfur amino acid metabolic process	gi|389748593|gb|EIM89770.1|/0/cysteine desulfurase NFS1 [Stereum hirsutum FP-91666 SS1]
GME8908_g	2	0.35	8	1.39	28	4.71	ko04011//MAPK signaling pathway - yeast;ko00500//Starch and sucrose metabolism	GO:0043234//protein complex;GO:0044464//cell part	GO:0035251//UDP-glucosyltransferase activity	GO:0006074//(1->3)-beta-D-glucan metabolic process	gi|170095123|ref|XP_001878782.1|/0/1,3-beta-glucan synthase [Laccaria bicolor S238N-H82]
GME8665_g	14	2.46	10	1.74	34	5.71	-	-	GO:0003824//catalytic activity	-	gi|389746945|gb|EIM88124.1|/7.62277e-163/glycoside hydrolase family 105 protein [Stereum hirsutum FP-91666 SS1]
GME5544_g	65	11.4	93	16.16	43	7.23	ko04011//MAPK signaling pathway - yeast;ko00500//Starch and sucrose metabolism	GO:0043234//protein complex;GO:0044464//cell part	GO:0035251//UDP-glucosyltransferase activity	GO:0006074//(1->3)-beta-D-glucan metabolic process	gi|299753430|ref|XP_001833273.2|/0/1,3-beta-glucan synthase [Coprinopsis cinerea okayama7#130]
GME7385_g	70	12.28	20	3.48	35	5.88	-	-	GO:0016829//lyase activity	GO:0044238//primary metabolic process	gi|302677695|ref|XP_003028530.1|/0/polysaccharide lyase family 4 protein [Schizophyllum commune H4-8]
GME4453_g	31	5.44	4	0.7	73	12.27	ko04910//Insulin signaling pathway;ko00500//Starch and sucrose metabolism	-	GO:0048037//cofactor binding;GO:0016758//transferase activity, transferring hexosyl groups	GO:0044238//primary metabolic process	gi|299741449|ref|XP_001834468.2|/0/glycogen phosphorylase [Coprinopsis cinerea okayama7#130]
GME7892_g	49	8.59	22	3.82	42	7.06	ko01100//Metabolic pathways;ko00540//Lipopolysaccharide biosynthesis;ko01110//Biosynthesis of secondary metabolites;ko00460//Cyanoamino acid metabolism;ko03010//Ribosome;ko00940//Phenylpropanoid biosynthesis;ko00500//Starch and sucrose metabolism;ko00511//Other glycan degradation;ko00970//Aminoacyl-tRNA biosynthesis	-	GO:0016798//hydrolase activity, acting on glycosyl bonds	GO:0044238//primary metabolic process	gi|336363640|gb|EGN92018.1|/0/glycoside hydrolase family 3 protein [Serpula lacrymans var. lacrymans S7.3]
GME8462_g	39	6.84	71	12.34	143	24.03	ko01100//Metabolic pathways;ko00513//Various types of N-glycan biosynthesis;ko01100//Metabolic pathways;ko00513//Various types of N-glycan biosynthesis;ko00051//Fructose and mannose metabolism	-	GO:0003824//catalytic activity	-	gi|392592771|gb|EIW82097.1|/2.48292e-146/glycosyltransferase family 32 protein [Coniophora puteana RWD-64-598 SS2]
GME448_g	4	0.7	15	2.61	14	2.35	ko01100//Metabolic pathways;ko00520//Amino sugar and nucleotide sugar metabolism;ko00500//Starch and sucrose metabolism;ko01110//Biosynthesis of secondary metabolites;ko01100//Metabolic pathways;ko00500//Starch and sucrose metabolism	-	GO:0004553//hydrolase activity, hydrolyzing O-glycosyl compounds;GO:0030247//polysaccharide binding	GO:0009251//glucan catabolic process	gi|49333365|gb|AAT64007.1|/0/cellobiohydrolase I-II [Volvariella volvacea]
GME11481_g	44	7.72	65	11.3	2	0.34	ko01100//Metabolic pathways;ko00562//Inositol phosphate metabolism;ko00521//Streptomycin biosynthesis;ko01120//Microbial metabolism in diverse environments;ko01110//Biosynthesis of secondary metabolites	-	GO:0003824//catalytic activity	-	gi|170085311|ref|XP_001873879.1|/0/predicted protein [Laccaria bicolor S238N-H82]
GME1025_g	12	2.1	22	3.82	17	2.86	ko01100//Metabolic pathways;ko00520//Amino sugar and nucleotide sugar metabolism;ko00500//Starch and sucrose metabolism;ko01110//Biosynthesis of secondary metabolites	-	GO:0004553//hydrolase activity, hydrolyzing O-glycosyl compounds;GO:0043167//ion binding	GO:0006026	gi|336371494|gb|EGN99833.1|/0/glycoside hydrolase family 18 protein [Serpula lacrymans var. lacrymans S7.3]
GME8857_g	315	55.25	633	110.01	316	53.1	ko00514//Other types of O-glycan biosynthesis	GO:0044464//cell part	GO:0016758//transferase activity, transferring hexosyl groups	GO:0006486//protein glycosylation	gi|170106263|ref|XP_001884343.1|/0/glycosyltransferase family 39 protein [Laccaria bicolor S238N-H82]
GME7641_g	6	1.05	7	1.22	12	2.02	-	-	GO:0003824//catalytic activity	-	gi|170083969|ref|XP_001873208.1|/0/polysaccharide lyase family 8 protein [Laccaria bicolor S238N-H82]
GME907_g	4	0.7	5	0.87	47	7.9	-	-	-	-	gi|170093147|ref|XP_001877795.1|/6.08632e-74/glycoside hydrolase family 23 protein [Laccaria bicolor S238N-H82]
GME567_g	208	36.48	173	30.07	501	84.19	ko04141//Protein processing in endoplasmic reticulum;ko01100//Metabolic pathways;ko00513//Various types of N-glycan biosynthesis;ko00510//N-Glycan biosynthesis	GO:0044464//cell part	GO:0016758//transferase activity, transferring hexosyl groups	GO:0006464//cellular protein modification process	gi|403415964|emb|CCM02664.1|/0/predicted protein [Fibroporia radiculosa]
GME8777_g	866	151.88	235	40.84	35	5.88	-	-	-	-	gi|390600901|gb|EIN10295.1|/9.95646e-88/Six-hairpin glycosidase [Punctularia strigosozonata HHB-11173 SS5]
GME1317_g	10	1.75	17	2.95	3	0.5	ko01100//Metabolic pathways;ko00520//Amino sugar and nucleotide sugar metabolism;ko00500//Starch and sucrose metabolism;ko01110//Biosynthesis of secondary metabolites	-	-	-	gi|393222645|gb|EJD08129.1|/5.48694e-168/hypothetical protein FOMMEDRAFT_101564 [Fomitiporia mediterranea MF3/22]
GME5503_g	1124	197.13	1805	313.7	745	125.19	-	-	GO:0043167//ion binding;GO:0003824//catalytic activity	GO:0044238//primary metabolic process	gi|170088364|ref|XP_001875405.1|/0/modular protein with glycoside hydrolase family 13 and glycosyltransferase family 5 domains [Laccaria bicolor S238N-H82]
GME4261_g	99	17.36	46	7.99	59	9.91	ko04141//Protein processing in endoplasmic reticulum;ko01100//Metabolic pathways;ko00513//Various types of N-glycan biosynthesis;ko00510//N-Glycan biosynthesis	-	-	-	gi|392565252|gb|EIW58429.1|/1.34403e-165/seven-hairpin glycosidase [Trametes versicolor FP-101664 SS1]
GME6084_g	9	1.58	6	1.04	27	4.54	ko01100//Metabolic pathways;ko00564//Glycerophospholipid metabolism;ko00561//Glycerolipid metabolism;ko00592//alpha-Linolenic acid metabolism	-	-	-	gi|389740261|gb|EIM81452.1|/6.4657e-98/hypothetical protein STEHIDRAFT_85777 [Stereum hirsutum FP-91666 SS1]
GME518_g	419	73.49	504	87.59	1123	188.71	ko01100//Metabolic pathways;ko00450//Selenocompound metabolism	-	-	-	gi|170101332|ref|XP_001881883.1|/7.10039e-146/predicted protein [Laccaria bicolor S238N-H82]
GME7766_g	171	29.99	178	30.94	175	29.41	ko04141//Protein processing in endoplasmic reticulum;ko01100//Metabolic pathways;ko00510//N-Glycan biosynthesis	-	GO:0016787//hydrolase activity	-	gi|403416164|emb|CCM02864.1|/0/predicted protein [Fibroporia radiculosa]
GME4238_g	189	33.15	98	17.03	106	17.81	ko01100//Metabolic pathways;ko00562//Inositol phosphate metabolism;ko00521//Streptomycin biosynthesis;ko01120//Microbial metabolism in diverse environments;ko01110//Biosynthesis of secondary metabolites	-	-	-	gi|390600213|gb|EIN09608.1|/1.25583e-97/NAD(P)-binding protein [Punctularia strigosozonata HHB-11173 SS5]
GME6179_g	3	0.53	8	1.39	8	1.34	ko01100//Metabolic pathways;ko00520//Amino sugar and nucleotide sugar metabolism;ko00500//Starch and sucrose metabolism;ko01110//Biosynthesis of secondary metabolites	-	-	-	gi|169862699|ref|XP_001837975.1|/3.47876e-98/endoglucanase-4 [Coprinopsis cinerea okayama7#130]
GME7373_g	11	1.93	3	0.52	17	2.86	-	-	GO:0016787//hydrolase activity	GO:0008152//metabolic process	gi|32402371|gb|AAP81158.1|/2.39992e-103/xylanase [Volvariella volvacea]
GME1569_g	2440	427.94	737	128.09	938	157.62	ko00500//Starch and sucrose metabolism	-	GO:0035251//UDP-glucosyltransferase activity	GO:0005991//trehalose metabolic process	gi|170108820|ref|XP_001885618.1|/0/trehalose 6-phosphate phosphatase, glycosyltransferase family 20 protein [Laccaria bicolor S238N-H82]
GME7839_g	46	8.07	60	10.43	21	3.53	ko01100//Metabolic pathways;ko00513//Various types of N-glycan biosynthesis;ko00510//N-Glycan biosynthesis	-	GO:0016757//transferase activity, transferring glycosyl groups	GO:0044238//primary metabolic process	gi|395333544|gb|EJF65921.1|/2.40055e-51/glycosyl transferase [Dichomitus squalens LYAD-421 SS1]
GME7874_g	32	5.61	28	4.87	41	6.89	ko01100//Metabolic pathways;ko00513//Various types of N-glycan biosynthesis;ko00510//N-Glycan biosynthesis	GO:0044464//cell part	GO:0016757//transferase activity, transferring glycosyl groups	-	gi|170093964|ref|XP_001878203.1|/2.36396e-127/glycosyltransferase family 58 protein [Laccaria bicolor S238N-H82]
GME10336_g	111	19.47	169	29.37	104	17.48	-	-	-	-	gi|242217343|ref|XP_002474472.1|/1.5976e-117/predicted protein [Postia placenta Mad-698-R]
GME3575_g	19	3.33	13	2.26	15	2.52	-	-	GO:0015926//glucosidase activity	GO:0005975//carbohydrate metabolic process	gi|302688725|ref|XP_003034042.1|/0/glycoside hydrolase family 15 protein [Schizophyllum commune H4-8]
GME3718_g	2	0.35	2	0.35	5	0.84	-	-	GO:0004553//hydrolase activity, hydrolyzing O-glycosyl compounds;GO:0005488//binding	GO:0044238//primary metabolic process	gi|9796014|emb|CAC03463.1|/6.37589e-107/putative xylanase [Agaricus bisporus]
GME8094_g	127	22.27	202	35.11	97	16.3	ko01100//Metabolic pathways;ko00520//Amino sugar and nucleotide sugar metabolism;ko00500//Starch and sucrose metabolism;ko01110//Biosynthesis of secondary metabolites	-	GO:0016787//hydrolase activity	-	gi|170099515|ref|XP_001880976.1|/7.77781e-130/inositol polyphosphate phosphatase [Laccaria bicolor S238N-H82]
GME5282_g	5	0.88	8	1.39	3	0.5	ko01100//Metabolic pathways;ko00230//Purine metabolism;ko00330//Arginine and proline metabolism;ko00240//Pyrimidine metabolism	-	-	-	gi|302691226|ref|XP_003035292.1|/2.38348e-133/hypothetical protein SCHCODRAFT_81437 [Schizophyllum commune H4-8]
GME8450_g	5	0.88	11	1.91	4	0.67	ko01100//Metabolic pathways;ko00520//Amino sugar and nucleotide sugar metabolism;ko00500//Starch and sucrose metabolism;ko01110//Biosynthesis of secondary metabolites	-	GO:0016787//hydrolase activity	-	gi|302693707|ref|XP_003036532.1|/2.6552e-85/glycoside hydrolase family 18 protein [Schizophyllum commune H4-8]
GME8649_g	215	37.71	97	16.86	195	32.77	-	-	GO:0003824//catalytic activity	GO:0008152//metabolic process	gi|170091078|ref|XP_001876761.1|/6.31701e-139/predicted protein [Laccaria bicolor S238N-H82]
GME11995_g	14	2.46	6	1.04	25	4.2	-	-	GO:0016787//hydrolase activity	GO:0008152//metabolic process	gi|393241118|gb|EJD48641.1|/9.91167e-108/Arabinanase/levansucrase/invertase [Auricularia delicata TFB-10046 SS5]
GME3987_g	59	10.35	32	5.56	212	35.62	ko01100//Metabolic pathways;ko00540//Lipopolysaccharide biosynthesis;ko01110//Biosynthesis of secondary metabolites;ko00460//Cyanoamino acid metabolism;ko03010//Ribosome;ko00940//Phenylpropanoid biosynthesis;ko00500//Starch and sucrose metabolism;ko00511//Other glycan degradation;ko00970//Aminoacyl-tRNA biosynthesis	-	GO:0016798//hydrolase activity, acting on glycosyl bonds	GO:0044238//primary metabolic process	gi|12584217|gb|AAG59831.1|AF329731_1/0/beta-glucosidase [Volvariella volvacea]
GME9610_g	14	2.46	5	0.87	2	0.34	-	-	GO:0016787//hydrolase activity	-	gi|169854055|ref|XP_001833705.1|/5.89631e-48/cutinase [Coprinopsis cinerea okayama7#130]
GME7851_g	1529	268.16	2101	365.15	742	124.69	ko00051//Fructose and mannose metabolism	-	GO:0046527//glucosyltransferase activity	GO:0006006//glucose metabolic process;GO:0005984//disaccharide metabolic process	gi|169854023|ref|XP_001833689.1|/0/trehalose phosphorylase [Coprinopsis cinerea okayama7#130]
GME9752_g	239	41.92	81	14.08	24	4.03	ko02020//Two-component system;ko01120//Microbial metabolism in diverse environments;ko00680//Methane metabolism	GO:0031410//cytoplasmic vesicle	GO:0016790//thiolester hydrolase activity	-	gi|302698223|ref|XP_003038790.1|/1.29965e-137/carbohydrate esterase family 1 protein [Schizophyllum commune H4-8]
GME11084_g	17	2.98	8	1.39	21	3.53	ko04141//Protein processing in endoplasmic reticulum	-	GO:0016740//transferase activity	-	gi|336375608|gb|EGO03944.1|/0/glycosyltransferase family 24 protein [Serpula lacrymans var. lacrymans S7.3]
GME646_g	5	0.88	7	1.22	13	2.18	ko01100//Metabolic pathways;ko00624//Polycyclic aromatic hydrocarbon degradation;ko00340//Histidine metabolism;ko00623//Toluene degradation;ko00627//Aminobenzoate degradation;ko00361//Chlorocyclohexane and chlorobenzene degradation;ko00363//Bisphenol degradation;ko00960//Tropane, piperidine and pyridine alkaloid biosynthesis;ko00903//Limonene and pinene degradation;ko00626//Naphthalene degradatio…	-	-	-	gi|403412528|emb|CCL99228.1|/9.04105e-151/predicted protein [Fibroporia radiculosa]
GME2760_g	102	17.89	198	34.41	177	29.74	ko00514//Other types of O-glycan biosynthesis	GO:0044464//cell part	GO:0000026//alpha-1,2-mannosyltransferase activity	GO:0006464//cellular protein modification process	gi|170104090|ref|XP_001883259.1|/0/predicted protein [Laccaria bicolor S238N-H82]
GME1712_g	192	33.67	188	32.67	200	33.61	ko04141//Protein processing in endoplasmic reticulum;ko01100//Metabolic pathways;ko00510//N-Glycan biosynthesis	-	GO:0016798//hydrolase activity, acting on glycosyl bonds;GO:0005488//binding	GO:0044238//primary metabolic process	gi|170115132|ref|XP_001888761.1|/0/glycoside hydrolase family 31 protein [Laccaria bicolor S238N-H82]
GME2437_g	18	3.16	17	2.95	29	4.87	-	-	-	-	gi|393222966|gb|EJD08450.1|/1.0333e-141/hypothetical protein FOMMEDRAFT_101848 [Fomitiporia mediterranea MF3/22]
GME321_g	37	6.49	47	8.17	22	3.7	ko01100//Metabolic pathways;ko00052//Galactose metabolism;ko00051//Fructose and mannose metabolism;ko00600//Sphingolipid metabolism;ko00400//Phenylalanine, tyrosine and tryptophan biosynthesis;ko01110//Biosynthesis of secondary metabolites;ko03010//Ribosome;ko00520//Amino sugar and nucleotide sugar metabolism;ko00511//Other glycan degradation	-	GO:0016798//hydrolase activity, acting on glycosyl bonds	GO:0008152//metabolic process	gi|390594427|gb|EIN03838.1|/0/glycoside hydrolase family 35 protein [Punctularia strigosozonata HHB-11173 SS5]
GME7541_g	15	2.63	20	3.48	120	20.17	ko01100//Metabolic pathways;ko04142//Lysosome;ko00600//Sphingolipid metabolism;ko00511//Other glycan degradation	GO:0000323//lytic vacuole	GO:0004553//hydrolase activity, hydrolyzing O-glycosyl compounds;GO:0043167//ion binding	GO:0006643//membrane lipid metabolic process;GO:0007033//vacuole organization	gi|170118180|ref|XP_001890272.1|/0/glycoside hydrolase family 30 protein [Laccaria bicolor S238N-H82]
GME8112_g	19	3.33	10	1.74	124	20.84	ko00040//Pentose and glucuronate interconversions	-	GO:0016829//lyase activity	-	gi|169859107|ref|XP_001836194.1|/2.05753e-84/pectate lyase C [Coprinopsis cinerea okayama7#130]
GME336_g	133	23.33	237	41.19	194	32.6	ko05166//HTLV-I infection;ko01100//Metabolic pathways;ko00510//N-Glycan biosynthesis	-	GO:0016740//transferase activity	-	gi|170086528|ref|XP_001874487.1|/3.27155e-116/predicted protein [Laccaria bicolor S238N-H82]
GME1353_g	139	24.38	98	17.03	6	1.01	ko01100//Metabolic pathways;ko00520//Amino sugar and nucleotide sugar metabolism;ko00500//Starch and sucrose metabolism;ko01110//Biosynthesis of secondary metabolites	-	-	-	gi|390601737|gb|EIN11131.1|/1.3493e-105/hypothetical protein PUNSTDRAFT_142953 [Punctularia strigosozonata HHB-11173 SS5]
GME5219_g	348	61.03	222	38.58	149	25.04	ko00514//Other types of O-glycan biosynthesis	GO:0044464//cell part	GO:0016758//transferase activity, transferring hexosyl groups	GO:0006486//protein glycosylation	gi|336380210|gb|EGO21364.1|/0/glycosyltransferase family 39 protein [Serpula lacrymans var. lacrymans S7.9]
GME11993_g	10	1.75	2	0.35	17	2.86	-	-	GO:0016787//hydrolase activity	-	gi|393241118|gb|EJD48641.1|/1.01969e-117/Arabinanase/levansucrase/invertase [Auricularia delicata TFB-10046 SS5]
GME4432_g	1149	201.52	347	60.31	169	28.4	ko00500//Starch and sucrose metabolism	-	GO:0003824//catalytic activity	-	gi|170096881|ref|XP_001879660.1|/0/alpha,alpha-trehalose-phosphate synthase [Laccaria bicolor S238N-H82]
GME11834_g	5	0.88	2	0.35	56	9.41	ko01100//Metabolic pathways;ko00520//Amino sugar and nucleotide sugar metabolism;ko00500//Starch and sucrose metabolism;ko01110//Biosynthesis of secondary metabolites	-	-	-	gi|392559558|gb|EIW52742.1|/2.55489e-75/hypothetical protein TRAVEDRAFT_53180 [Trametes versicolor FP-101664 SS1]
GME11051_g	419	73.49	1343	233.41	227	38.15	-	-	-	-	gi|238607406|ref|XP_002396967.1|/7.7232e-75/hypothetical protein MPER_02689 [Moniliophthora perniciosa FA553]
GME5627_g	51	8.94	28	4.87	7	1.18	-	-	-	-	gi|170102270|ref|XP_001882351.1|/0/predicted protein [Laccaria bicolor S238N-H82]
GME887_g	50	8.77	36	6.26	138	23.19	ko01100//Metabolic pathways;ko00624//Polycyclic aromatic hydrocarbon degradation;ko00340//Histidine metabolism;ko00623//Toluene degradation;ko00627//Aminobenzoate degradation;ko00361//Chlorocyclohexane and chlorobenzene degradation;ko00363//Bisphenol degradation;ko00960//Tropane, piperidine and pyridine alkaloid biosynthesis;ko00903//Limonene and pinene degradation;ko00626//Naphthalene degradatio…	-	-	-	gi|170093115|ref|XP_001877779.1|/0/predicted protein [Laccaria bicolor S238N-H82]
GME2151_g	56	9.82	19	3.3	35	5.88	ko01100//Metabolic pathways;ko04970//Salivary secretion;ko04972//Pancreatic secretion;ko00500//Starch and sucrose metabolism;ko00860//Porphyrin and chlorophyll metabolism;ko04973//Carbohydrate digestion and absorption	-	GO:0003824//catalytic activity	-	gi|392562655|gb|EIW55835.1|/0/glycoside hydrolase [Trametes versicolor FP-101664 SS1]
GME5523_g	676	118.56	711	123.57	514	86.37	ko00514//Other types of O-glycan biosynthesis	GO:0044464//cell part	GO:0000026//alpha-1,2-mannosyltransferase activity	GO:0006464//cellular protein modification process	gi|390597948|gb|EIN07347.1|/2.08029e-163/glycosyltransferase family 15 protein [Punctularia strigosozonata HHB-11173 SS5]
GME11582_g	1082	189.77	805	139.91	916	153.93	ko05169//Epstein-Barr virus infection;ko03008//Ribosome biogenesis in eukaryotes;ko05168//Herpes simplex infection;ko04064//NF-kappa B signaling pathway;ko05162//Measles;ko04530//Tight junction;ko04310//Wnt signaling pathway;ko04712//Circadian rhythm - plant;ko04520//Adherens junction;ko01100//Metabolic pathways;ko00520//Amino sugar and nucleotide sugar metabolism;ko00500//Starch and sucrose meta…	-	GO:0004672//protein kinase activity;GO:0016787//hydrolase activity;GO:0032559	GO:0006464//cellular protein modification process	gi|170086073|ref|XP_001874260.1|/1.01219e-170/predicted protein [Laccaria bicolor S238N-H82]
GME4511_g	250	43.85	137	23.81	207	34.78	ko00010//Glycolysis / Gluconeogenesis;ko00520//Amino sugar and nucleotide sugar metabolism;ko02060//Phosphotransferase system (PTS);ko00500//Starch and sucrose metabolism;ko00770//Pantothenate and CoA biosynthesis;ko01110//Biosynthesis of secondary metabolites	-	GO:0016787//hydrolase activity	GO:0008152//metabolic process	gi|336366497|gb|EGN94844.1|/3.07188e-152/glycoside hydrolase family 3 protein [Serpula lacrymans var. lacrymans S7.3]
GME2953_g	8	1.4	41	7.13	2	0.34	-	-	GO:0003824//catalytic activity	-	gi|170115502|ref|XP_001888945.1|/1.57849e-116/predicted protein [Laccaria bicolor S238N-H82]
GME6592_g	11	1.93	5	0.87	46	7.73	ko01100//Metabolic pathways;ko00520//Amino sugar and nucleotide sugar metabolism;ko00500//Starch and sucrose metabolism;ko01110//Biosynthesis of secondary metabolites	-	-	-	gi|169856056|ref|XP_001834690.1|/2.21588e-72/endoglucanase-4 [Coprinopsis cinerea okayama7#130]
GME5175_g	17	2.98	32	5.56	8	1.34	ko00514//Other types of O-glycan biosynthesis	-	GO:0016740//transferase activity	-	gi|389748365|gb|EIM89542.1|/1.50275e-88/nucleotide-diphospho-sugar transferase [Stereum hirsutum FP-91666 SS1]
GME5465_g	2	0.35	4	0.7	9	1.51	ko00983//Drug metabolism - other enzymes;ko01100//Metabolic pathways;ko00624//Polycyclic aromatic hydrocarbon degradation;ko00340//Histidine metabolism;ko00623//Toluene degradation;ko00627//Aminobenzoate degradation;ko00361//Chlorocyclohexane and chlorobenzene degradation;ko00363//Bisphenol degradation;ko00960//Tropane, piperidine and pyridine alkaloid biosynthesis;ko00903//Limonene and pinene de…	-	-	-	gi|336367294|gb|EGN95639.1|/4.57302e-176/hypothetical protein SERLA73DRAFT_95197 [Serpula lacrymans var. lacrymans S7.3]
GME11373_g	51	8.94	52	9.04	38	6.39	-	-	GO:0003824//catalytic activity	-	gi|389751373|gb|EIM92446.1|/0/polysaccharide lyase family 8 protein [Stereum hirsutum FP-91666 SS1]
GME7349_g	4	0.7	2	0.35	3	0.5	ko01100//Metabolic pathways;ko00520//Amino sugar and nucleotide sugar metabolism;ko00500//Starch and sucrose metabolism;ko01110//Biosynthesis of secondary metabolites	-	GO:0004553//hydrolase activity, hydrolyzing O-glycosyl compounds	GO:0005975//carbohydrate metabolic process	gi|170112220|ref|XP_001887312.1|/1.55457e-139/glycoside hydrolase family 18 protein [Laccaria bicolor S238N-H82]
GME11442_g	140	24.55	131	22.77	101	16.97	-	-	GO:0016740//transferase activity	-	gi|170085261|ref|XP_001873854.1|/3.57303e-112/glycosyltransferase family 8 protein [Laccaria bicolor S238N-H82]
GME2340_g	210	36.83	158	27.46	147	24.7	ko01100//Metabolic pathways;ko00052//Galactose metabolism;ko00051//Fructose and mannose metabolism;ko00600//Sphingolipid metabolism;ko00400//Phenylalanine, tyrosine and tryptophan biosynthesis;ko01110//Biosynthesis of secondary metabolites;ko03010//Ribosome;ko00520//Amino sugar and nucleotide sugar metabolism;ko00511//Other glycan degradation	-	GO:0004553//hydrolase activity, hydrolyzing O-glycosyl compounds	GO:0008152//metabolic process	gi|170111653|ref|XP_001887030.1|/0/glycoside hydrolase family 35 protein [Laccaria bicolor S238N-H82]
GME5667_g	39	6.84	23	4	9	1.51	-	-	-	-	gi|299738371|ref|XP_002910072.1|/1.60261e-54/alpha/beta hydrolase domain-containing protein [Coprinopsis cinerea okayama7#130]
GME4228_g	963	168.89	1955	339.77	2222	373.39	ko00520//Amino sugar and nucleotide sugar metabolism;ko01110//Biosynthesis of secondary metabolites	-	GO:0003824//catalytic activity	-	gi|57341404|gb|AAW50596.1|/0/chitin deacetylase [Volvariella volvacea]
GME5588_g	3407	597.53	1723	299.45	12769	2145.73	-	-	GO:0003824//catalytic activity	-	gi|336367011|gb|EGN95356.1|/2.47243e-180/hypothetical protein SERLA73DRAFT_186269 [Serpula lacrymans var. lacrymans S7.3]
GME8641_g	4	0.7	4	0.7	5	0.84	ko01100//Metabolic pathways;ko00510//N-Glycan biosynthesis	GO:0031090//organelle membrane	GO:0016757//transferase activity, transferring glycosyl groups	-	gi|302696685|ref|XP_003038021.1|/0/glycosyltransferase family 57 protein [Schizophyllum commune H4-8]
GME7758_g	18	3.16	36	6.26	5	0.84	-	-	GO:0004553//hydrolase activity, hydrolyzing O-glycosyl compounds;GO:0005488//binding	GO:0044238//primary metabolic process	gi|32402371|gb|AAP81158.1|/4.10366e-140/xylanase [Volvariella volvacea]
GME4156_g	39	6.84	45	7.82	14	2.35	-	-	-	-	gi|393241118|gb|EJD48641.1|/5.46913e-106/Arabinanase/levansucrase/invertase [Auricularia delicata TFB-10046 SS5]
GME6228_g	272	47.7	838	145.64	268	45.04	-	-	GO:0016740//transferase activity	-	gi|170105832|ref|XP_001884128.1|/1.42624e-90/glycosyltransferase family 8 protein [Laccaria bicolor S238N-H82]
GME4865_g	19	3.33	4	0.7	83	13.95	ko01100//Metabolic pathways;ko00520//Amino sugar and nucleotide sugar metabolism;ko00500//Starch and sucrose metabolism;ko01110//Biosynthesis of secondary metabolites;ko01100//Metabolic pathways;ko00500//Starch and sucrose metabolism	-	GO:0004553//hydrolase activity, hydrolyzing O-glycosyl compounds	GO:0000272//polysaccharide catabolic process	gi|49333363|gb|AAT64006.1|/0/cellobiohydrolase I-I [Volvariella volvacea]
GME5772_g	6	1.05	2	0.35	4	0.67	ko00511//Other glycan degradation	-	-	-	gi|336373102|gb|EGO01440.1|/4.87492e-143/glycoside hydrolase family 85 protein [Serpula lacrymans var. lacrymans S7.3]
GME2025_g	97	17.01	31	5.39	7	1.18	-	-	-	-	gi|170089275|ref|XP_001875860.1|/1.92809e-159/glycoside hydrolase family 71 protein [Laccaria bicolor S238N-H82]
GME6964_g	4	0.7	3	0.52	43	7.23	ko04141//Protein processing in endoplasmic reticulum;ko01100//Metabolic pathways;ko00513//Various types of N-glycan biosynthesis;ko00510//N-Glycan biosynthesis	-	GO:0016787//hydrolase activity	-	gi|170114997|ref|XP_001888694.1|/7.92148e-167/glycoside hydrolase family 47 protein [Laccaria bicolor S238N-H82]
GME2472_g	14	2.46	17	2.95	20	3.36	-	-	-	-	gi|336378627|gb|EGO19784.1|/2.20267e-161/glycosyltransferase family 90 protein [Serpula lacrymans var. lacrymans S7.9]
GME10705_g	65	11.4	8	1.39	8	1.34	ko01100//Metabolic pathways;ko04970//Salivary secretion;ko04972//Pancreatic secretion;ko00500//Starch and sucrose metabolism;ko00860//Porphyrin and chlorophyll metabolism;ko04973//Carbohydrate digestion and absorption	-	GO:0003824//catalytic activity	-	gi|392562655|gb|EIW55835.1|/0/glycoside hydrolase [Trametes versicolor FP-101664 SS1]
GME11617_g	6	1.05	3	0.52	6	1.01	ko01100//Metabolic pathways;ko00510//N-Glycan biosynthesis	-	GO:0016740//transferase activity	-	gi|403413635|emb|CCM00335.1|/2.4489e-115/predicted protein [Fibroporia radiculosa]
GME1849_g	4	0.7	2	0.35	8	1.34	ko01100//Metabolic pathways;ko00513//Various types of N-glycan biosynthesis;ko00510//N-Glycan biosynthesis	-	GO:0016740//transferase activity	GO:0008152//metabolic process	gi|170089061|ref|XP_001875753.1|/0/mannosyltransferase [Laccaria bicolor S238N-H82]
GME5043_g	16	2.81	21	3.65	13	2.18	ko01100//Metabolic pathways;ko00540//Lipopolysaccharide biosynthesis;ko01110//Biosynthesis of secondary metabolites;ko00460//Cyanoamino acid metabolism;ko03010//Ribosome;ko00940//Phenylpropanoid biosynthesis;ko00500//Starch and sucrose metabolism;ko00511//Other glycan degradation;ko00970//Aminoacyl-tRNA biosynthesis	-	GO:0016787//hydrolase activity	-	gi|170096919|ref|XP_001879679.1|/0/glycoside hydrolase family 3 protein [Laccaria bicolor S238N-H82]
GME7952_g	204	35.78	245	42.58	132	22.18	ko01100//Metabolic pathways;ko04970//Salivary secretion;ko04972//Pancreatic secretion;ko00500//Starch and sucrose metabolism;ko00860//Porphyrin and chlorophyll metabolism;ko04973//Carbohydrate digestion and absorption	GO:0032991//macromolecular complex;GO:0043231//intracellular membrane-bounded organelle;GO:0000922//spindle pole	GO:0017111//nucleoside-triphosphatase activity;GO:0016160//amylase activity;GO:0046872//metal ion binding;GO:0032561//guanyl ribonucleotide binding	GO:0005975//carbohydrate metabolic process;GO:0043623//cellular protein complex assembly;GO:0009207	gi|403417149|emb|CCM03849.1|/0/predicted protein [Fibroporia radiculosa]
GME11639_g	1293	226.77	1693	294.24	1587	266.68	-	-	GO:0003824//catalytic activity	-	gi|170085411|ref|XP_001873929.1|/0/glycoside hydrolase family 72 protein [Laccaria bicolor S238N-H82]
GME4278_g	25	4.38	50	8.69	55	9.24	ko01100//Metabolic pathways;ko00520//Amino sugar and nucleotide sugar metabolism;ko00500//Starch and sucrose metabolism;ko01110//Biosynthesis of secondary metabolites	-	GO:0016787//hydrolase activity	GO:0008152//metabolic process	gi|393247663|gb|EJD55170.1|/4.22035e-80/glycoside hydrolase family 61 protein [Auricularia delicata TFB-10046 SS5]
GME10414_g	24	4.21	18	3.13	14	2.35	-	-	GO:0016787//hydrolase activity	GO:0005975//carbohydrate metabolic process;GO:0043170;GO:0009056//catabolic process	gi|393243111|gb|EJD50627.1|/2.08261e-94/putative N,O-diacetyl muramidase [Auricularia delicata TFB-10046 SS5]
GME8648_g	98	17.19	118	20.51	34	5.71	ko01100//Metabolic pathways;ko00520//Amino sugar and nucleotide sugar metabolism;ko00500//Starch and sucrose metabolism;ko01110//Biosynthesis of secondary metabolites	-	GO:0003824//catalytic activity	-	gi|336373526|gb|EGO01864.1|/0/glycoside hydrolase family 9 protein [Serpula lacrymans var. lacrymans S7.3]
GME11911_g	5	0.88	9	1.56	16	2.69	ko01100//Metabolic pathways;ko00563//Glycosylphosphatidylinositol(GPI)-anchor biosynthesis	-	GO:0003824//catalytic activity	GO:0006497//protein lipidation	gi|170107187|ref|XP_001884804.1|/0/glycosyltransferase family 4 protein [Laccaria bicolor S238N-H82]
GME5524_g	44	7.72	31	5.39	27	4.54	ko00514//Other types of O-glycan biosynthesis	GO:0044464//cell part	GO:0000026//alpha-1,2-mannosyltransferase activity	GO:0006464//cellular protein modification process	gi|302692906|ref|XP_003036132.1|/8.51881e-149/glycosyltransferase family 15 protein [Schizophyllum commune H4-8]
GME1952_g	61	10.7	48	8.34	46	7.73	ko01100//Metabolic pathways;ko00510//N-Glycan biosynthesis	-	-	-	gi|336369544|gb|EGN97885.1|/0/glycosyltransferase family 57 protein [Serpula lacrymans var. lacrymans S7.3]
GME10001_g	2	0.35	3	0.52	2	0.34	ko01100//Metabolic pathways;ko00563//Glycosylphosphatidylinositol(GPI)-anchor biosynthesis	-	-	-	gi|170092927|ref|XP_001877685.1|/8.09145e-91/glycosyltransferase family 76 protein [Laccaria bicolor S238N-H82]
GME11996_g	11	1.93	8	1.39	3	0.5	-	-	GO:0016787//hydrolase activity	GO:0008152//metabolic process	gi|393241118|gb|EJD48641.1|/1.56368e-95/Arabinanase/levansucrase/invertase [Auricularia delicata TFB-10046 SS5]
GME3898_g	5	0.88	4	0.7	23	3.86	ko01100//Metabolic pathways;ko00520//Amino sugar and nucleotide sugar metabolism;ko00500//Starch and sucrose metabolism;ko01110//Biosynthesis of secondary metabolites	-	-	-	gi|390595663|gb|EIN05067.1|/1.01124e-92/glycoside hydrolase [Punctularia strigosozonata HHB-11173 SS5]
GME4663_g	7	1.23	12	2.09	56	9.41	ko00520//Amino sugar and nucleotide sugar metabolism;ko01110//Biosynthesis of secondary metabolites	-	GO:0003824//catalytic activity	-	gi|220682959|gb|ACL80318.1|/4.16217e-129/acetyl xylan esterase II [Volvariella volvacea]
GME11048_g	454	79.62	132	22.94	149	25.04	-	-	-	-	gi|393242224|gb|EJD49743.1|/4.55962e-61/NAD-binding Rossmann fold oxidoreductase [Auricularia delicata TFB-10046 SS5]
GME2160_g	22	3.86	30	5.21	2	0.34	ko01100//Metabolic pathways;ko00500//Starch and sucrose metabolism	-	GO:0016798//hydrolase activity, acting on glycosyl bonds	GO:0005976//polysaccharide metabolic process	gi|392566216|gb|EIW59392.1|/0/glucoamylase G2 [Trametes versicolor FP-101664 SS1]
GME6028_g	20	3.51	8	1.39	2	0.34	ko04144//Endocytosis	-	GO:0003824//catalytic activity	-	gi|392558944|gb|EIW52130.1|/0/glycoside hydrolase family 92 protein [Trametes versicolor FP-101664 SS1]
GME3123_g	52	9.12	101	17.55	63	10.59	ko01100//Metabolic pathways;ko00510//N-Glycan biosynthesis	-	GO:0016740//transferase activity	-	gi|299755265|ref|XP_001828559.2|/6.16611e-124/dolichol-phosphate mannosyltransferase [Coprinopsis cinerea okayama7#130]
GME2354_g	2	0.35	8	1.39	31	5.21	ko00514//Other types of O-glycan biosynthesis	-	GO:0016740//transferase activity	-	gi|302683298|ref|XP_003031330.1|/6.72091e-105/glycosyltransferase family 15 protein [Schizophyllum commune H4-8]
GME8168_g	67	11.75	19	3.3	105	17.64	ko03010//Ribosome;ko01100//Metabolic pathways;ko00340//Histidine metabolism;ko00500//Starch and sucrose metabolism;ko01110//Biosynthesis of secondary metabolites	GO:0030529//ribonucleoprotein complex	GO:0035251//UDP-glucosyltransferase activity	GO:0044249//cellular biosynthetic process;GO:0005991//trehalose metabolic process	gi|336370599|gb|EGN98939.1|/1.77555e-109/glycosyltransferase family 20 protein [Serpula lacrymans var. lacrymans S7.3]
GME7332_g	35	6.14	31	5.39	38	6.39	-	-	GO:0004553//hydrolase activity, hydrolyzing O-glycosyl compounds	GO:0008152//metabolic process	gi|32402371|gb|AAP81158.1|/4.49604e-121/xylanase [Volvariella volvacea]
GME10698_g	58	10.17	85	14.77	150	25.21	ko01100//Metabolic pathways;ko04970//Salivary secretion;ko04972//Pancreatic secretion;ko00500//Starch and sucrose metabolism;ko00860//Porphyrin and chlorophyll metabolism;ko04973//Carbohydrate digestion and absorption	-	GO:0046872//metal ion binding;GO:0016787//hydrolase activity	GO:0005975//carbohydrate metabolic process	gi|392563848|gb|EIW57027.1|/1.72925e-167/glycoside hydrolase family 13 protein [Trametes versicolor FP-101664 SS1]
GME9836_g	152	26.66	194	33.72	55	9.24	-	-	-	-	gi|170098050|ref|XP_001880244.1|/0/glycosyltransferase family 69 protein [Laccaria bicolor S238N-H82]
GME8349_g	5	0.88	8	1.39	4	0.67	ko01100//Metabolic pathways;ko00500//Starch and sucrose metabolism	-	GO:0016798//hydrolase activity, acting on glycosyl bonds;GO:0043167//ion binding	GO:0044238//primary metabolic process	gi|302694145|ref|XP_003036751.1|/1.07005e-131/glycoside hydrolase family 17 protein [Schizophyllum commune H4-8]
GME3404_g	3	0.53	2	0.35	2	0.34	ko01100//Metabolic pathways;ko00540//Lipopolysaccharide biosynthesis;ko01110//Biosynthesis of secondary metabolites;ko00460//Cyanoamino acid metabolism;ko03010//Ribosome;ko00940//Phenylpropanoid biosynthesis;ko00500//Starch and sucrose metabolism;ko00511//Other glycan degradation;ko00970//Aminoacyl-tRNA biosynthesis	-	GO:0016798//hydrolase activity, acting on glycosyl bonds	GO:0044238//primary metabolic process	gi|336386484|gb|EGO27630.1|/0/glycoside hydrolase family 3 protein [Serpula lacrymans var. lacrymans S7.9]
GME4262_g	198	34.73	197	34.24	31	5.21	ko01100//Metabolic pathways;ko00562//Inositol phosphate metabolism;ko00521//Streptomycin biosynthesis;ko01120//Microbial metabolism in diverse environments;ko01110//Biosynthesis of secondary metabolites	-	GO:0003824//catalytic activity	-	gi|336368274|gb|EGN96617.1|/1.68892e-138/hypothetical protein SERLA73DRAFT_184715 [Serpula lacrymans var. lacrymans S7.3]
GME8606_g	61	10.7	56	9.73	29	4.87	ko04141//Protein processing in endoplasmic reticulum	-	GO:0016787//hydrolase activity	-	gi|170090842|ref|XP_001876643.1|/0/alpha mannosidase-like protein [Laccaria bicolor S238N-H82]
GME10954_g	17	2.98	6	1.04	17	2.86	ko01100//Metabolic pathways;ko00052//Galactose metabolism;ko00740//Riboflavin metabolism;ko00500//Starch and sucrose metabolism	-	GO:0003824//catalytic activity	-	gi|392570676|gb|EIW63848.1|/0/hypothetical protein TRAVEDRAFT_110860 [Trametes versicolor FP-101664 SS1]
GME3813_g	60	10.52	47	8.17	40	6.72	ko00520//Amino sugar and nucleotide sugar metabolism;ko01110//Biosynthesis of secondary metabolites	-	GO:0016787//hydrolase activity	GO:0044238//primary metabolic process	gi|170093812|ref|XP_001878127.1|/3.38361e-95/carbohydrate esterase family 4 protein [Laccaria bicolor S238N-H82]
GME1769_g	261	45.78	247	42.93	409	68.73	-	-	-	-	gi|170089205|ref|XP_001875825.1|/4.30578e-120/predicted protein [Laccaria bicolor S238N-H82]
GME7129_g	36	6.31	53	9.21	23	3.86	ko01100//Metabolic pathways;ko00052//Galactose metabolism;ko00330//Arginine and proline metabolism;ko00603//Glycosphingolipid biosynthesis - globo series;ko00561//Glycerolipid metabolism;ko00600//Sphingolipid metabolism;ko00511//Other glycan degradation	-	GO:0016798//hydrolase activity, acting on glycosyl bonds;GO:0043167//ion binding	GO:0044238//primary metabolic process	gi|393212672|gb|EJC98171.1|/2.40882e-179/glycoside hydrolase [Fomitiporia mediterranea MF3/22]
GME7496_g	72	12.63	55	9.56	133	22.35	ko01100//Metabolic pathways;ko04142//Lysosome;ko00600//Sphingolipid metabolism;ko00511//Other glycan degradation	GO:0000323//lytic vacuole	GO:0004553//hydrolase activity, hydrolyzing O-glycosyl compounds;GO:0043167//ion binding	GO:0006643//membrane lipid metabolic process;GO:0007033//vacuole organization	gi|170118180|ref|XP_001890272.1|/0/glycoside hydrolase family 30 protein [Laccaria bicolor S238N-H82]
GME10678_g	106	18.59	115	19.99	14	2.35	ko01100//Metabolic pathways;ko04122//Sulfur relay system;ko00790//Folate biosynthesis;ko01100//Metabolic pathways;ko00052//Galactose metabolism;ko00740//Riboflavin metabolism;ko00500//Starch and sucrose metabolism	-	GO:0003824//catalytic activity	GO:0044238//primary metabolic process	gi|336364598|gb|EGN92954.1|/0/glycoside hydrolase family 13 protein [Serpula lacrymans var. lacrymans S7.3]
GME1850_g	23	4.03	25	4.34	76	12.77	ko00500//Starch and sucrose metabolism	-	GO:0015927//trehalase activity	GO:0005984//disaccharide metabolic process	gi|169857957|ref|XP_001835625.1|/0/trehalase [Coprinopsis cinerea okayama7#130]
GME9840_g	26	4.56	3	0.52	95	15.96	ko01100//Metabolic pathways;ko00500//Starch and sucrose metabolism	-	GO:0016798//hydrolase activity, acting on glycosyl bonds;GO:0043167//ion binding	GO:0044238//primary metabolic process	gi|403411787|emb|CCL98487.1|/0/predicted protein [Fibroporia radiculosa]
GME11518_g	29	5.09	13	2.26	7	1.18	ko01100//Metabolic pathways;ko00540//Lipopolysaccharide biosynthesis;ko01110//Biosynthesis of secondary metabolites;ko00460//Cyanoamino acid metabolism;ko03010//Ribosome;ko00940//Phenylpropanoid biosynthesis;ko00500//Starch and sucrose metabolism;ko00511//Other glycan degradation;ko00970//Aminoacyl-tRNA biosynthesis	-	GO:0016787//hydrolase activity	-	gi|389742190|gb|EIM83377.1|/0/glycoside hydrolase family 3 protein [Stereum hirsutum FP-91666 SS1]
GME5539_g	195	34.2	178	30.94	336	56.46	ko03022//Basal transcription factors;ko03420//Nucleotide excision repair	GO:0043231//intracellular membrane-bounded organelle	GO:0003676//nucleic acid binding;GO:0003678//DNA helicase activity;GO:0042623//ATPase activity, coupled;GO:0032559	GO:0006281//DNA repair	gi|336364077|gb|EGN92441.1|/0/hypothetical protein SERLA73DRAFT_99245 [Serpula lacrymans var. lacrymans S7.3]
GME8658_g	237	41.57	286	49.71	70	11.76	ko01100//Metabolic pathways;ko00562//Inositol phosphate metabolism;ko00521//Streptomycin biosynthesis;ko01120//Microbial metabolism in diverse environments;ko01110//Biosynthesis of secondary metabolites	-	GO:0003824//catalytic activity	GO:0008152//metabolic process	gi|170091948|ref|XP_001877196.1|/0/predicted protein [Laccaria bicolor S238N-H82]
GME4647_g	45	7.89	38	6.6	41	6.89	ko01100//Metabolic pathways;ko00513//Various types of N-glycan biosynthesis;ko00510//N-Glycan biosynthesis	-	-	-	gi|389750404|gb|EIM91575.1|/8.71018e-106/alpha-1,6-mannosyltransferase subunit [Stereum hirsutum FP-91666 SS1]
GME7638_g	35	6.14	133	23.11	34	5.71	-	-	GO:0003824//catalytic activity	-	gi|170083969|ref|XP_001873208.1|/0/polysaccharide lyase family 8 protein [Laccaria bicolor S238N-H82]
GME10221_g	8	1.4	5	0.87	48	8.07	ko01100//Metabolic pathways;ko00520//Amino sugar and nucleotide sugar metabolism;ko00500//Starch and sucrose metabolism;ko01110//Biosynthesis of secondary metabolites;ko01100//Metabolic pathways;ko00500//Starch and sucrose metabolism	-	GO:0004553//hydrolase activity, hydrolyzing O-glycosyl compounds	GO:0000272//polysaccharide catabolic process	gi|49333363|gb|AAT64006.1|/0/cellobiohydrolase I-I [Volvariella volvacea]
GME7167_g	10	1.75	14	2.43	22	3.7	ko01100//Metabolic pathways;ko00052//Galactose metabolism;ko00561//Glycerolipid metabolism;ko00600//Sphingolipid metabolism;ko01110//Biosynthesis of secondary metabolites;ko00240//Pyrimidine metabolism;ko00460//Cyanoamino acid metabolism;ko00500//Starch and sucrose metabolism;ko00511//Other glycan degradation	-	GO:0004553//hydrolase activity, hydrolyzing O-glycosyl compounds	-	gi|170099910|ref|XP_001881173.1|/0/glycoside hydrolase family 38 protein [Laccaria bicolor S238N-H82]
GME11601_g	384	67.35	376	65.35	301	50.58	ko00520//Amino sugar and nucleotide sugar metabolism;ko01110//Biosynthesis of secondary metabolites	-	GO:0016787//hydrolase activity	GO:0044238//primary metabolic process	gi|170084809|ref|XP_001873628.1|/8.49476e-139/carbohydrate esterase family 4 protein [Laccaria bicolor S238N-H82]
GME5039_g	34	5.96	16	2.78	40	6.72	ko01100//Metabolic pathways;ko00540//Lipopolysaccharide biosynthesis;ko01110//Biosynthesis of secondary metabolites;ko00460//Cyanoamino acid metabolism;ko03010//Ribosome;ko00940//Phenylpropanoid biosynthesis;ko00500//Starch and sucrose metabolism;ko00511//Other glycan degradation;ko00970//Aminoacyl-tRNA biosynthesis	-	GO:0016798//hydrolase activity, acting on glycosyl bonds	GO:0044238//primary metabolic process	gi|170096919|ref|XP_001879679.1|/0/glycoside hydrolase family 3 protein [Laccaria bicolor S238N-H82]
GME9689_g	8	1.4	17	2.95	12	2.02	-	-	-	-	gi|376372664|gb|AFB35538.1|/0/glycogenin-1 [Volvariella volvacea]
GME2011_g	15	2.63	14	2.43	5	0.84	ko01100//Metabolic pathways;ko00520//Amino sugar and nucleotide sugar metabolism;ko00500//Starch and sucrose metabolism;ko01110//Biosynthesis of secondary metabolites	-	GO:0003824//catalytic activity	-	gi|49333361|gb|AAT64005.1|/2.46809e-113/endoglucanase II [Volvariella volvacea]
GME5773_g	8	1.4	0	0	0	0	ko00511//Other glycan degradation	-	-	-	gi|336373102|gb|EGO01440.1|/1.45006e-168/glycoside hydrolase family 85 protein [Serpula lacrymans var. lacrymans S7.3]
GME6178_g	3	0.53	0	0	0	0	ko01100//Metabolic pathways;ko00520//Amino sugar and nucleotide sugar metabolism;ko00500//Starch and sucrose metabolism;ko01110//Biosynthesis of secondary metabolites	-	-	-	gi|169862699|ref|XP_001837975.1|/2.99012e-88/endoglucanase-4 [Coprinopsis cinerea okayama7#130]
GME3843_g	3	0.53	0	0	0	0	ko01040//Biosynthesis of unsaturated fatty acids;ko00062//Fatty acid elongation;ko01110//Biosynthesis of secondary metabolites	GO:0044424//intracellular part;GO:0031224//intrinsic to membrane	GO:0016491//oxidoreductase activity	GO:0044238//primary metabolic process	gi|170103607|ref|XP_001883018.1|/3.79974e-128/predicted protein [Laccaria bicolor S238N-H82]
GME9323_g	2	0.35	0	0	0	0	ko01100//Metabolic pathways;ko00520//Amino sugar and nucleotide sugar metabolism;ko00500//Starch and sucrose metabolism;ko01110//Biosynthesis of secondary metabolites	-	-	-	gi|402225605|gb|EJU05666.1|/0/glycoside hydrolase [Dacryopinax sp. DJM-731 SS1]
GME3953_g	4	0.7	0	0	0	0	ko01100//Metabolic pathways;ko00520//Amino sugar and nucleotide sugar metabolism;ko00500//Starch and sucrose metabolism;ko01110//Biosynthesis of secondary metabolites	-	GO:0016787//hydrolase activity	GO:0005975//carbohydrate metabolic process	gi|2494341|sp|Q00023.1|CEL1_AGABI/2.26193e-109/RecName: Full=Cellulose-growth-specific protein; Flags: Precursor
GME1095_g	16	2.81	0	0	0	0	-	-	-	-	gi|170095874|ref|XP_001879157.1|/7.53464e-57/predicted protein [Laccaria bicolor S238N-H82]
GME1829_g	0	0	2	0.35	0	0	ko02010//ABC transporters;ko01100//Metabolic pathways;ko00603//Glycosphingolipid biosynthesis - globo series;ko00531//Glycosaminoglycan degradation;ko01110//Biosynthesis of secondary metabolites;ko04142//Lysosome;ko00520//Amino sugar and nucleotide sugar metabolism;ko00511//Other glycan degradation;ko03018//RNA degradation;ko00604//Glycosphingolipid biosynthesis - ganglio series	-	GO:0015929//hexosaminidase activity;GO:0043167//ion binding	GO:0044238//primary metabolic process	gi|299743256|ref|XP_001835638.2|/0/beta-hexosaminidase [Coprinopsis cinerea okayama7#130]
GME10139_g	0	0	4	0.7	0	0	-	-	GO:0003824//catalytic activity	-	gi|336371596|gb|EGN99935.1|/0/glycoside hydrolase family 92 protein [Serpula lacrymans var. lacrymans S7.3]
GME7116_g	0	0	6	1.04	7	1.18	-	-	-	-	gi|170095874|ref|XP_001879157.1|/1.79337e-58/predicted protein [Laccaria bicolor S238N-H82]
GME9075_g	0	0	2	0.35	31	5.21	ko01100//Metabolic pathways;ko04970//Salivary secretion;ko04972//Pancreatic secretion;ko00500//Starch and sucrose metabolism;ko00860//Porphyrin and chlorophyll metabolism;ko04973//Carbohydrate digestion and absorption	-	GO:0005488//binding	-	gi|392563848|gb|EIW57027.1|/1.0156e-140/glycoside hydrolase family 13 protein [Trametes versicolor FP-101664 SS1]
GME6695_g	0	0	4	0.7	6	1.01	ko01100//Metabolic pathways;ko04970//Salivary secretion;ko04972//Pancreatic secretion;ko00500//Starch and sucrose metabolism;ko00860//Porphyrin and chlorophyll metabolism;ko04973//Carbohydrate digestion and absorption	-	GO:0003824//catalytic activity	-	gi|395331575|gb|EJF63956.1|/7.73279e-180/glycoside hydrolase [Dichomitus squalens LYAD-421 SS1]
GME9140_g	0	0	2	0.35	2	0.34	ko04141//Protein processing in endoplasmic reticulum;ko01100//Metabolic pathways;ko00513//Various types of N-glycan biosynthesis;ko00510//N-Glycan biosynthesis	-	GO:0016787//hydrolase activity	-	gi|169855950|ref|XP_001834637.1|/6.81864e-41/mannosyl-oligosaccharide 1,2-alpha-mannosidase [Coprinopsis cinerea okayama7#130]
GME10598_g	0	0	5	0.87	3	0.5	ko01100//Metabolic pathways;ko00563//Glycosylphosphatidylinositol(GPI)-anchor biosynthesis	-	-	-	gi|170100118|ref|XP_001881277.1|/3.20197e-41/carbohydrate esterase family 14 protein [Laccaria bicolor S238N-H82]
GME2444_g	0	0	4	0.7	12	2.02	-	-	-	-	gi|390595209|gb|EIN04615.1|/4.75172e-122/glycoside hydrolase family 105 protein [Punctularia strigosozonata HHB-11173 SS5]
GME1788_g	0	0	5	0.87	2	0.34	-	-	GO:0004553//hydrolase activity, hydrolyzing O-glycosyl compounds	GO:0044238//primary metabolic process	gi|336370026|gb|EGN98367.1|/1.21292e-80/hypothetical protein SERLA73DRAFT_109815 [Serpula lacrymans var. lacrymans S7.3]
GME2469_g	6	1.05	0	0	43	7.23	-	-	-	-	gi|170116445|ref|XP_001889413.1|/0/predicted protein [Laccaria bicolor S238N-H82]
GME8141_g	2	0.35	0	0	8	1.34	ko00040//Pentose and glucuronate interconversions	-	-	-	gi|302675224|ref|XP_003027296.1|/8.10231e-96/polysaccharide lyase family 1 protein [Schizophyllum commune H4-8]
GME1087_g	3	0.53	0	0	5	0.84	ko01100//Metabolic pathways;ko00520//Amino sugar and nucleotide sugar metabolism;ko00500//Starch and sucrose metabolism;ko02020//Two-component system;ko01100//Metabolic pathways;ko00460//Cyanoamino acid metabolism;ko00940//Phenylpropanoid biosynthesis;ko00500//Starch and sucrose metabolism;ko02030//Bacterial chemotaxis;ko01110//Biosynthesis of secondary metabolites	-	GO:0016798//hydrolase activity, acting on glycosyl bonds	GO:0044238//primary metabolic process	gi|392569232|gb|EIW62406.1|/0/hypothetical protein TRAVEDRAFT_57362 [Trametes versicolor FP-101664 SS1]
GME647_g	2	0.35	0	0	7	1.18	ko01100//Metabolic pathways;ko00520//Amino sugar and nucleotide sugar metabolism;ko00500//Starch and sucrose metabolism;ko01110//Biosynthesis of secondary metabolites	-	-	-	gi|393219858|gb|EJD05344.1|/1.9123e-77/endocellulase [Fomitiporia mediterranea MF3/22]
GME8986_g	4	0.7	0	0	11	1.85	-	-	GO:0003824//catalytic activity	-	gi|170087260|ref|XP_001874853.1|/2.06407e-90/glycoside hydrolase family 5 protein [Laccaria bicolor S238N-H82]
GME7222_g	7	1.23	0	0	18	3.02	-	-	-	-	gi|169867495|ref|XP_001840326.1|/1.08672e-80/hypothetical protein CC1G_05212 [Coprinopsis cinerea okayama7#130]
GME2326_g	2	0.35	0	0	10	1.68	ko01100//Metabolic pathways;ko00500//Starch and sucrose metabolism;ko00040//Pentose and glucuronate interconversions	-	GO:0016788//hydrolase activity, acting on ester bonds	-	gi|317468144|gb|ADV30325.1|/5.53417e-133/pectinesterase [Leucoagaricus gongylophorus]
GME6077_g	5	0.88	0	0	10	1.68	-	-	GO:0003824//catalytic activity	GO:0008152//metabolic process	gi|299746601|ref|XP_001840594.2|/1.47243e-116/oxidoreductase family protein [Coprinopsis cinerea okayama7#130]
GME11198_g	8	1.4	0	0	2	0.34	ko02020//Two-component system;ko01100//Metabolic pathways;ko00460//Cyanoamino acid metabolism;ko00940//Phenylpropanoid biosynthesis;ko00500//Starch and sucrose metabolism;ko02030//Bacterial chemotaxis;ko01110//Biosynthesis of secondary metabolites;ko01100//Metabolic pathways;ko00460//Cyanoamino acid metabolism;ko00940//Phenylpropanoid biosynthesis;ko00500//Starch and sucrose metabolism;ko01110//B…	-	GO:0004553//hydrolase activity, hydrolyzing O-glycosyl compounds	GO:0000272//polysaccharide catabolic process	gi|121774515|sp|Q25BW4.1|BGL1B_PHACH/3.7527e-179/RecName: Full=Beta-glucosidase 1B; AltName: Full=Cellobiase 1B
GME7370_g	2	0.35	0	0	5	0.84	-	-	GO:0004553//hydrolase activity, hydrolyzing O-glycosyl compounds	GO:0008152//metabolic process	gi|32402371|gb|AAP81158.1|/1.72969e-104/xylanase [Volvariella volvacea]
GME11581_g	4	0.7	2	0.35	0	0	ko01100//Metabolic pathways;ko00520//Amino sugar and nucleotide sugar metabolism;ko00500//Starch and sucrose metabolism;ko01110//Biosynthesis of secondary metabolites	-	GO:0016787//hydrolase activity	-	gi|390926872|gb|AFM30903.1|/1.01115e-126/chitinase [Pleurotus ostreatus]
GME10732_g	2	0.35	2	0.35	0	0	ko00040//Pentose and glucuronate interconversions	-	GO:0016837//carbon-oxygen lyase activity, acting on polysaccharides	GO:0044247//cellular polysaccharide catabolic process	gi|299746989|ref|XP_001839398.2|/3.15938e-75/pectate lyase B [Coprinopsis cinerea okayama7#130]
GME7757_g	33	5.79	75	13.03	0	0	-	-	GO:0004553//hydrolase activity, hydrolyzing O-glycosyl compounds	GO:0000272//polysaccharide catabolic process	gi|238604697|ref|XP_002396267.1|/1.47508e-28/hypothetical protein MPER_03534 [Moniliophthora perniciosa FA553]
GME7372_g	8	1.4	2	0.35	0	0	-	-	GO:0004553//hydrolase activity, hydrolyzing O-glycosyl compounds	GO:0005975//carbohydrate metabolic process	gi|32402371|gb|AAP81158.1|/9.37785e-108/xylanase [Volvariella volvacea]
GME8956_g	263	46.13	216	37.54	0	0	-	-	-	-	gi|170095874|ref|XP_001879157.1|/9.18913e-63/predicted protein [Laccaria bicolor S238N-H82]
GME8110_g	2	0.35	4	0.7	0	0	ko00040//Pentose and glucuronate interconversions	-	GO:0016837//carbon-oxygen lyase activity, acting on polysaccharides	-	gi|336370613|gb|EGN98953.1|/2.467e-117/hypothetical protein SERLA73DRAFT_160551 [Serpula lacrymans var. lacrymans S7.3]
GME7509_g	53	9.3	15	2.61	0	0	ko01100//Metabolic pathways;ko00500//Starch and sucrose metabolism	-	GO:0016787//hydrolase activity	GO:0005975//carbohydrate metabolic process	gi|370988681|dbj|BAL43555.1|/1.69717e-117/glycoside hydrolase family 15 protein [Tricholoma matsutake]
GME919_g	3	0.53	5	0.87	0	0	ko01100//Metabolic pathways;ko00520//Amino sugar and nucleotide sugar metabolism;ko00500//Starch and sucrose metabolism;ko01110//Biosynthesis of secondary metabolites	-	-	-	gi|390602714|gb|EIN12107.1|/8.77917e-61/hypothetical protein PUNSTDRAFT_154790 [Punctularia strigosozonata HHB-11173 SS5]
GME4157_g	22	3.86	15	2.61	0	0	-	-	GO:0016798//hydrolase activity, acting on glycosyl bonds	GO:0044238//primary metabolic process	gi|393241118|gb|EJD48641.1|/4.76198e-124/Arabinanase/levansucrase/invertase [Auricularia delicata TFB-10046 SS5]
GME11519_g	5	0.88	2	0.35	0	0	ko01100//Metabolic pathways;ko00540//Lipopolysaccharide biosynthesis;ko01110//Biosynthesis of secondary metabolites;ko00460//Cyanoamino acid metabolism;ko03010//Ribosome;ko00940//Phenylpropanoid biosynthesis;ko00500//Starch and sucrose metabolism;ko00511//Other glycan degradation;ko00970//Aminoacyl-tRNA biosynthesis	-	GO:0016798//hydrolase activity, acting on glycosyl bonds	GO:0008152//metabolic process	gi|389742190|gb|EIM83377.1|/0/glycoside hydrolase family 3 protein [Stereum hirsutum FP-91666 SS1]
GME11994_g	3	0.53	8	1.39	0	0	-	-	GO:0016787//hydrolase activity	-	gi|393241118|gb|EJD48641.1|/4.78506e-123/Arabinanase/levansucrase/invertase [Auricularia delicata TFB-10046 SS5]
GME6846_g	6	1.05	13	2.26	0	0	ko01100//Metabolic pathways;ko00520//Amino sugar and nucleotide sugar metabolism;ko00500//Starch and sucrose metabolism;ko01110//Biosynthesis of secondary metabolites	-	GO:0016787//hydrolase activity;GO:0005488//binding	-	gi|12584219|gb|AAG59832.1|AF329732_1/0/endoglucanase [Volvariella volvacea]
GME11149_g	3	0.53	2	0.35	0	0	-	-	GO:0016798//hydrolase activity, acting on glycosyl bonds;GO:0030247//polysaccharide binding	GO:0044238//primary metabolic process	gi|302678081|ref|XP_003028723.1|/3.79722e-132/glycoside hydrolase family 16 protein [Schizophyllum commune H4-8]
GME8842_g	5	0.88	3	0.52	0	0	ko01100//Metabolic pathways;ko00052//Galactose metabolism;ko00051//Fructose and mannose metabolism;ko00600//Sphingolipid metabolism;ko00400//Phenylalanine, tyrosine and tryptophan biosynthesis;ko01110//Biosynthesis of secondary metabolites;ko03010//Ribosome;ko00520//Amino sugar and nucleotide sugar metabolism;ko00511//Other glycan degradation	-	GO:0016787//hydrolase activity	-	gi|336371585|gb|EGN99924.1|/0/glycoside hydrolase family 35 protein [Serpula lacrymans var. lacrymans S7.3]
GME4891_g	0	0	0	0	0	0	-	-	GO:0016798//hydrolase activity, acting on glycosyl bonds	GO:0009251//glucan catabolic process	gi|169866037|ref|XP_001839612.1|/6.81602e-156/cellobiohydrolase [Coprinopsis cinerea okayama7#130]
GME3895_g	0	0	0	0	0	0	ko01100//Metabolic pathways;ko00520//Amino sugar and nucleotide sugar metabolism;ko00500//Starch and sucrose metabolism;ko01110//Biosynthesis of secondary metabolites	-	GO:0003824//catalytic activity	-	gi|398258456|gb|AFO72235.1|/8.61594e-105/glycoside hydrolase family 61 protein F [Heterobasidion parviporum]
GME1910_g	0	0	0	0	0	0	-	-	-	-	gi|170096927|ref|XP_001879683.1|/2.88086e-177/glycoside hydrolase family 71 protein [Laccaria bicolor S238N-H82]
GME2565_g	0	0	0	0	3	0.5	-	-	-	-	gi|170116503|ref|XP_001889442.1|/0/predicted protein [Laccaria bicolor S238N-H82]
GME4546_g	0	0	0	0	3	0.5	ko01100//Metabolic pathways;ko00500//Starch and sucrose metabolism;ko00040//Pentose and glucuronate interconversions	-	GO:0016798//hydrolase activity, acting on glycosyl bonds	GO:0008152//metabolic process	gi|393242634|gb|EJD50151.1|/7.35846e-159/hypothetical protein AURDEDRAFT_199573 [Auricularia delicata TFB-10046 SS5]
GME5854_g	0	0	0	0	0	0	-	-	GO:0003824//catalytic activity	-	gi|399137112|gb|AFP23133.1|/2.56993e-113/endoglucanase II [Volvariella volvacea]
GME2997_g	0	0	0	0	0	0	ko00520//Amino sugar and nucleotide sugar metabolism;ko01110//Biosynthesis of secondary metabolites	-	GO:0003824//catalytic activity	-	gi|389743811|gb|EIM84995.1|/1.76224e-126/chitin deacetylase [Stereum hirsutum FP-91666 SS1]
GME11837_g	0	0	0	0	0	0	-	-	GO:0016787//hydrolase activity	GO:0005975//carbohydrate metabolic process	gi|169866037|ref|XP_001839612.1|/5.85481e-117/cellobiohydrolase [Coprinopsis cinerea okayama7#130]
GME4660_g	0	0	0	0	4	0.67	ko01100//Metabolic pathways;ko00520//Amino sugar and nucleotide sugar metabolism;ko00500//Starch and sucrose metabolism;ko01110//Biosynthesis of secondary metabolites	-	GO:0016787//hydrolase activity	GO:0005975//carbohydrate metabolic process	gi|393244235|gb|EJD51748.1|/1.88785e-93/cellulose-growth-specific protein [Auricularia delicata TFB-10046 SS5]
GME6164_g	0	0	0	0	11	1.85	-	-	GO:0016787//hydrolase activity	GO:0008152//metabolic process	gi|393221777|gb|EJD07261.1|/0/glycoside hydrolase family 31 protein [Fomitiporia mediterranea MF3/22]
GME10719_g	0	0	0	0	2	0.34	-	-	GO:0004553//hydrolase activity, hydrolyzing O-glycosyl compounds;GO:0005488//binding	GO:0044238//primary metabolic process	gi|170114877|ref|XP_001888634.1|/1.86896e-76/TRAPP complex subunit trs33 [Laccaria bicolor S238N-H82]
GME7570_g	0	0	0	0	0	0	ko01100//Metabolic pathways;ko00540//Lipopolysaccharide biosynthesis;ko01110//Biosynthesis of secondary metabolites;ko00460//Cyanoamino acid metabolism;ko03010//Ribosome;ko00940//Phenylpropanoid biosynthesis;ko00500//Starch and sucrose metabolism;ko00511//Other glycan degradation;ko00970//Aminoacyl-tRNA biosynthesis	-	GO:0016798//hydrolase activity, acting on glycosyl bonds	GO:0008152//metabolic process	gi|170094666|ref|XP_001878554.1|/1.59757e-160/glycoside hydrolase family 3 protein [Laccaria bicolor S238N-H82]
GME12050_g	0	0	0	0	0	0	ko01100//Metabolic pathways;ko00052//Galactose metabolism;ko00330//Arginine and proline metabolism;ko00603//Glycosphingolipid biosynthesis - globo series;ko00561//Glycerolipid metabolism;ko00600//Sphingolipid metabolism;ko00511//Other glycan degradation	-	GO:0016798//hydrolase activity, acting on glycosyl bonds	GO:0008152//metabolic process	gi|393212672|gb|EJC98171.1|/2.3492e-146/glycoside hydrolase [Fomitiporia mediterranea MF3/22]
GME11895_g	0	0	0	0	2	0.34	-	-	GO:0004553//hydrolase activity, hydrolyzing O-glycosyl compounds;GO:0043167//ion binding	GO:0044238//primary metabolic process	gi|32402371|gb|AAP81158.1|/4.02555e-73/xylanase [Volvariella volvacea]
GME10297_g	0	0	0	0	0	0	ko01100//Metabolic pathways;ko00520//Amino sugar and nucleotide sugar metabolism;ko00500//Starch and sucrose metabolism;ko01110//Biosynthesis of secondary metabolites	-	GO:0003824//catalytic activity	-	gi|353238767|emb|CCA70703.1|/4.69334e-93/related to endoglucanase IV [Piriformospora indica DSM 11827]
GME7635_g	0	0	0	0	5	0.84	-	-	GO:0003824//catalytic activity	-	gi|170083969|ref|XP_001873208.1|/0/polysaccharide lyase family 8 protein [Laccaria bicolor S238N-H82]
GME1005_g	0	0	0	0	2	0.34	ko01100//Metabolic pathways;ko00540//Lipopolysaccharide biosynthesis;ko01110//Biosynthesis of secondary metabolites;ko00460//Cyanoamino acid metabolism;ko03010//Ribosome;ko00940//Phenylpropanoid biosynthesis;ko00500//Starch and sucrose metabolism;ko00511//Other glycan degradation;ko00970//Aminoacyl-tRNA biosynthesis	-	GO:0016798//hydrolase activity, acting on glycosyl bonds;GO:0043167//ion binding	GO:0044238//primary metabolic process	gi|169846881|ref|XP_001830154.1|/5.00388e-175/Man5C [Coprinopsis cinerea okayama7#130]
GME10340_g	0	0	0	0	0	0	ko01100//Metabolic pathways;ko00520//Amino sugar and nucleotide sugar metabolism;ko00500//Starch and sucrose metabolism;ko01110//Biosynthesis of secondary metabolites	-	GO:0016787//hydrolase activity	-	gi|345571556|gb|EGX54369.1|/3.17425e-82/hypothetical protein AOL_s00004g18 [Arthrobotrys oligospora ATCC 24927]
GME9445_g	0	0	0	0	11	1.85	ko01100//Metabolic pathways;ko00520//Amino sugar and nucleotide sugar metabolism;ko00500//Starch and sucrose metabolism;ko01110//Biosynthesis of secondary metabolites	-	GO:0016787//hydrolase activity	GO:0005975//carbohydrate metabolic process	gi|402225605|gb|EJU05666.1|/0/glycoside hydrolase [Dacryopinax sp. DJM-731 SS1]
GME2012_g	0	0	0	0	3	0.5	ko01100//Metabolic pathways;ko00520//Amino sugar and nucleotide sugar metabolism;ko00500//Starch and sucrose metabolism;ko01110//Biosynthesis of secondary metabolites	-	GO:0003824//catalytic activity	-	gi|49333361|gb|AAT64005.1|/7.92924e-144/endoglucanase II [Volvariella volvacea]
GME6451_g	0	0	0	0	0	0	-	-	GO:0004553//hydrolase activity, hydrolyzing O-glycosyl compounds;GO:0005488//binding	GO:0005975//carbohydrate metabolic process	gi|390600641|gb|EIN10036.1|/1.22437e-132/endo-1,4-beta-xylanase A precursor [Punctularia strigosozonata HHB-11173 SS5]
GME2431_g	0	0	0	0	8	1.34	ko01100//Metabolic pathways;ko00520//Amino sugar and nucleotide sugar metabolism;ko00500//Starch and sucrose metabolism;ko01110//Biosynthesis of secondary metabolites;ko01100//Metabolic pathways;ko00500//Starch and sucrose metabolism	-	GO:0004553//hydrolase activity, hydrolyzing O-glycosyl compounds;GO:0030247//polysaccharide binding	GO:0009251//glucan catabolic process	gi|49333365|gb|AAT64007.1|/0/cellobiohydrolase I-II [Volvariella volvacea]
GME8382_g	0	0	0	0	11	1.85	ko01100//Metabolic pathways;ko00540//Lipopolysaccharide biosynthesis;ko01110//Biosynthesis of secondary metabolites;ko00460//Cyanoamino acid metabolism;ko03010//Ribosome;ko00940//Phenylpropanoid biosynthesis;ko00500//Starch and sucrose metabolism;ko00511//Other glycan degradation;ko00970//Aminoacyl-tRNA biosynthesis	-	GO:0016798//hydrolase activity, acting on glycosyl bonds	GO:0044238//primary metabolic process	gi|336386484|gb|EGO27630.1|/0/glycoside hydrolase family 3 protein [Serpula lacrymans var. lacrymans S7.9]
GME9444_g	0	0	0	0	0	0	ko01100//Metabolic pathways;ko00520//Amino sugar and nucleotide sugar metabolism;ko00500//Starch and sucrose metabolism;ko01110//Biosynthesis of secondary metabolites	-	GO:0016787//hydrolase activity	GO:0005975//carbohydrate metabolic process	gi|390600023|gb|EIN09418.1|/0/glycoside hydrolase [Punctularia strigosozonata HHB-11173 SS5]
GME9202_g	0	0	0	0	0	0	ko01100//Metabolic pathways;ko00520//Amino sugar and nucleotide sugar metabolism;ko00500//Starch and sucrose metabolism;ko01110//Biosynthesis of secondary metabolites	-	GO:0016787//hydrolase activity	GO:0008152//metabolic process	gi|395330769|gb|EJF63152.1|/1.45165e-103/hypothetical protein DICSQDRAFT_102982 [Dichomitus squalens LYAD-421 SS1]
GME2361_g	0	0	0	0	8	1.34	ko01100//Metabolic pathways;ko00520//Amino sugar and nucleotide sugar metabolism;ko00500//Starch and sucrose metabolism;ko01110//Biosynthesis of secondary metabolites	-	GO:0016798//hydrolase activity, acting on glycosyl bonds;GO:0030247//polysaccharide binding	GO:0044238//primary metabolic process	gi|115385897|ref|XP_001209495.1|/1.17213e-91/conserved hypothetical protein [Aspergillus terreus NIH2624]
GME816_g	0	0	0	0	6	1.01	-	-	-	-	gi|170097860|ref|XP_001880149.1|/7.94436e-116/predicted protein [Laccaria bicolor S238N-H82]
GME1330_g	0	0	0	0	0	0	ko01100//Metabolic pathways;ko00624//Polycyclic aromatic hydrocarbon degradation;ko00340//Histidine metabolism;ko00623//Toluene degradation;ko00627//Aminobenzoate degradation;ko00361//Chlorocyclohexane and chlorobenzene degradation;ko00363//Bisphenol degradation;ko00960//Tropane, piperidine and pyridine alkaloid biosynthesis;ko00903//Limonene and pinene degradation;ko00626//Naphthalene degradatio…	-	-	-	gi|336372718|gb|EGO01057.1|/3.5878e-170/hypothetical protein SERLA73DRAFT_179100 [Serpula lacrymans var. lacrymans S7.3]
GME6591_g	0	0	0	0	0	0	ko01100//Metabolic pathways;ko00520//Amino sugar and nucleotide sugar metabolism;ko00500//Starch and sucrose metabolism;ko01110//Biosynthesis of secondary metabolites	-	-	-	gi|393215389|gb|EJD00880.1|/9.42809e-63/hypothetical protein FOMMEDRAFT_110262 [Fomitiporia mediterranea MF3/22]
GME11992_g	0	0	0	0	2	0.34	-	-	GO:0016787//hydrolase activity	GO:0008152//metabolic process	gi|393241118|gb|EJD48641.1|/5.48917e-120/Arabinanase/levansucrase/invertase [Auricularia delicata TFB-10046 SS5]
GME10231_g	0	0	0	0	7	1.18	ko01100//Metabolic pathways;ko00520//Amino sugar and nucleotide sugar metabolism;ko00500//Starch and sucrose metabolism;ko01110//Biosynthesis of secondary metabolites;ko01100//Metabolic pathways;ko00500//Starch and sucrose metabolism	-	GO:0016798//hydrolase activity, acting on glycosyl bonds	GO:0005975//carbohydrate metabolic process	gi|49333363|gb|AAT64006.1|/1.08972e-163/cellobiohydrolase I-I [Volvariella volvacea]
GME2745_g	0	0	0	0	14	2.35	ko00040//Pentose and glucuronate interconversions;ko01100//Metabolic pathways;ko00540//Lipopolysaccharide biosynthesis;ko01110//Biosynthesis of secondary metabolites;ko00460//Cyanoamino acid metabolism;ko03010//Ribosome;ko00940//Phenylpropanoid biosynthesis;ko00500//Starch and sucrose metabolism;ko00511//Other glycan degradation;ko00970//Aminoacyl-tRNA biosynthesis;ko01100//Metabolic pathways;ko0…	-	-	-	gi|353238795|emb|CCA70730.1|/8.54988e-88/probable pectate lyase [Piriformospora indica DSM 11827]
GME7371_g	0	0	0	0	3	0.5	-	-	GO:0004553//hydrolase activity, hydrolyzing O-glycosyl compounds	GO:0005975//carbohydrate metabolic process	gi|32402371|gb|AAP81158.1|/7.52004e-105/xylanase [Volvariella volvacea]
GME10157_g	0	0	0	0	0	0	ko01100//Metabolic pathways;ko00520//Amino sugar and nucleotide sugar metabolism;ko00500//Starch and sucrose metabolism;ko01110//Biosynthesis of secondary metabolites;ko01100//Metabolic pathways;ko00500//Starch and sucrose metabolism	-	GO:0016798//hydrolase activity, acting on glycosyl bonds	GO:0005975//carbohydrate metabolic process	gi|49333363|gb|AAT64006.1|/0/cellobiohydrolase I-I [Volvariella volvacea]
GME7777_g	0	0	0	0	5	0.84	-	-	GO:0016787//hydrolase activity	GO:0008152//metabolic process	gi|403416175|emb|CCM02875.1|/0/predicted protein [Fibroporia radiculosa]
GME9911_g	0	0	0	0	0	0	ko02010//ABC transporters;ko01100//Metabolic pathways;ko00230//Purine metabolism;ko01120//Microbial metabolism in diverse environments	-	GO:0046914//transition metal ion binding;GO:0016812//hydrolase activity, acting on carbon-nitrogen (but not peptide) bonds, in cyclic amides	GO:0000255//allantoin metabolic process	gi|336371376|gb|EGN99715.1|/4.68349e-173/hypothetical protein SERLA73DRAFT_167610 [Serpula lacrymans var. lacrymans S7.3]
(a) Raw: Origin tags of DGE
(b) TPM: Tags Per Million.
164 CAZyme genes which were indicated with orange color were expressed in all the three strains
6 CAZyme genes which were indicated with blue color were expressed only in strain H1521.
2 CAZyme genes genes which were indicated with gray color were expressed only in strain PYd15.
36 CAZyme genes genes which were indicated with olive color were expressed only in strain PYd21.
7 CAZyme genes which were indicated with thin pink color were expressed in strain PYd15 and PYd21, but not expressed in H1521.
10 CAZyme genes which were indicated with purple color were expressed in strain PYd21 and H1521, but not expressed in PYd15.
14 CAZyme genes which were indicated with olive color were expressed in strain PYd15 and H1521, but not expressed in PYd21.
