# Supplementary material for: Composition and Expression of Genes Encoding Carbohydrate-Active Enzymes in the Straw-Degrading Mushroom Volvariella volvacea
Source: PLoS One. 2013 Mar 12;8(3):e58780. doi: 10.1371/journal.pone.0058780 (PMC3595290; doi:10.1371/journal.pone.0058780)
Supplement: Table S8 — Differentially expressed CAZyme genes between PYd21 and PYd15. (XLS) [file pone.0058780.s008.xls]

## Sheet: Table S8
Table S8. Differentially expressed CAZyme genes between PYd21 and PYd15
Up-regulated genes (15)
Gene	RawIntensity-PYd21	RawIntensity-PYd15	TPM-PYd21	TPM-PYd15	log2 Ratio(PYd15/PYd21)	P-Value	FDR	Pathway	GO Component	GO Function	GO Process	blast nr
GME2953_g	2	41	0.34	7.13	4.3903	0.000119014	0.000365994	-	-	GO:0003824//catalytic activity	-	gi|170115502|ref|XP_001888945.1|/1.57849e-116/predicted protein [Laccaria bicolor S238N-H82]
GME11481_g	2	65	0.34	11.3	5.05464	0.000119013	0.000367188	ko01100//Metabolic pathways;ko00562//Inositol phosphate metabolism;ko00521//Streptomycin biosynthesis;ko01120//Microbial metabolism in diverse environments;ko01110//Biosynthesis of secondary metabolites	-	GO:0003824//catalytic activity	-	gi|170085311|ref|XP_001873879.1|/0/predicted protein [Laccaria bicolor S238N-H82]
GME7757_g	0	75	0.01	13.03	10.3476	2.22044e-16	2.6705e-15	-	-	GO:0004553//hydrolase activity, hydrolyzing O-glycosyl compounds	GO:0000272//polysaccharide catabolic process	gi|238604697|ref|XP_002396267.1|/1.47508e-28/hypothetical protein MPER_03534 [Moniliophthora perniciosa FA553]
GME1353_g	6	98	1.01	17.03	4.07565	1.78632e-05	6.40078e-05	ko01100//Metabolic pathways;ko00520//Amino sugar and nucleotide sugar metabolism;ko00500//Starch and sucrose metabolism;ko01110//Biosynthesis of secondary metabolites	-	-	-	gi|390601737|gb|EIN11131.1|/1.3493e-105/hypothetical protein PUNSTDRAFT_142953 [Punctularia strigosozonata HHB-11173 SS5]
GME10678_g	14	115	2.35	19.99	3.08855	1.76758e-07	8.0805e-07	ko01100//Metabolic pathways;ko04122//Sulfur relay system;ko00790//Folate biosynthesis;ko01100//Metabolic pathways;ko00052//Galactose metabolism;ko00740//Riboflavin metabolism;ko00500//Starch and sucrose metabolism	-	GO:0003824//catalytic activity	GO:0044238//primary metabolic process	gi|336364598|gb|EGN92954.1|/0/glycoside hydrolase family 13 protein [Serpula lacrymans var. lacrymans S7.3]
GME4100_g	23	129	3.86	22.42	2.53811	6.82968e-10	3.90012e-09	ko01100//Metabolic pathways;ko00052//Galactose metabolism;ko00740//Riboflavin metabolism;ko00500//Starch and sucrose metabolism	-	GO:0003824//catalytic activity	-	gi|389741170|gb|EIM82359.1|/0/alpha-glucosidase [Stereum hirsutum FP-91666 SS1]
GME6287_g	9	132	1.51	22.94	3.92524	3.39234e-06	1.34101e-05	-	-	-	-	gi|115397511|ref|XP_001214347.1|/0/predicted protein [Aspergillus terreus NIH2624]
GME7638_g	34	133	5.71	23.11	2.01695	9.19708e-13	6.87195e-12	-	-	GO:0003824//catalytic activity	-	gi|170083969|ref|XP_001873208.1|/0/polysaccharide lyase family 8 protein [Laccaria bicolor S238N-H82]
GME4262_g	31	197	5.21	34.24	2.71633	4.93384e-12	3.39147e-11	ko01100//Metabolic pathways;ko00562//Inositol phosphate metabolism;ko00521//Streptomycin biosynthesis;ko01120//Microbial metabolism in diverse environments;ko01110//Biosynthesis of secondary metabolites	-	GO:0003824//catalytic activity	-	gi|336368274|gb|EGN96617.1|/1.68892e-138/hypothetical protein SERLA73DRAFT_184715 [Serpula lacrymans var. lacrymans S7.3]
GME8956_g	0	216	0.01	37.54	11.8742	2.22044e-16	2.57929e-15	-	-	-	-	gi|170095874|ref|XP_001879157.1|/9.18913e-63/predicted protein [Laccaria bicolor S238N-H82]
GME9750_g	43	232	7.23	40.32	2.47943	1.06137e-13	9.84173e-13	ko01100//Metabolic pathways;ko00230//Purine metabolism;ko00330//Arginine and proline metabolism	GO:0044424//intracellular part	GO:0046914//transition metal ion binding;GO:0016811//hydrolase activity, acting on carbon-nitrogen (but not peptide) bonds, in linear amides	GO:0043603//cellular amide metabolic process	gi|170098735|ref|XP_001880586.1|/0/urease [Laccaria bicolor S238N-H82]
GME8777_g	35	235	5.88	40.84	2.79609	5.59996e-13	4.28591e-12	-	-	-	-	gi|390600901|gb|EIN10295.1|/9.95646e-88/Six-hairpin glycosidase [Punctularia strigosozonata HHB-11173 SS5]
GME8658_g	70	286	11.76	49.71	2.07965	0	0	ko01100//Metabolic pathways;ko00562//Inositol phosphate metabolism;ko00521//Streptomycin biosynthesis;ko01120//Microbial metabolism in diverse environments;ko01110//Biosynthesis of secondary metabolites	-	GO:0003824//catalytic activity	GO:0008152//metabolic process	gi|170091948|ref|XP_001877196.1|/0/predicted protein [Laccaria bicolor S238N-H82]
GME9833_g	100	569	16.8	98.89	2.55736	7.9936e-15	8.53889e-14	ko04910//Insulin signaling pathway;ko00500//Starch and sucrose metabolism	-	GO:0035251//UDP-glucosyltransferase activity	GO:0005977//glycogen metabolic process	gi|169847251|ref|XP_001830337.1|/0/glycogen synthase [Coprinopsis cinerea okayama7||130]
GME11051_g	227	1343	38.15	233.41	2.61311	0	0	-	-	-	-	gi|238607406|ref|XP_002396967.1|/7.7232e-75/hypothetical protein MPER_02689 [Moniliophthora perniciosa FA553]
Down-regulated genes (17)
Gene	RawIntensity-PYd21	RawIntensity-PYd15	TPM-PYd21	TPM-PYd15	log2 Ratio(PYd15/PYd21)	P-Value	FDR	Pathway	GO Component	GO Function	GO Process	blast nr
GME2469_g	43	0	7.23	0.01	-9.49785	2.36988e-13	1.9698e-12	-	-	-	-	gi|170116445|ref|XP_001889413.1|/0/predicted protein [Laccaria bicolor S238N-H82]
GME9376_g	43	3	7.23	0.52	-3.79741	4.89412e-10	2.82901e-09	ko01100//Metabolic pathways;ko00500//Starch and sucrose metabolism;ko00040//Pentose and glucuronate interconversions	-	GO:0004553//hydrolase activity, hydrolyzing O-glycosyl compounds	GO:0045229//external encapsulating structure organization;GO:0044238//primary metabolic process	gi|393218712|gb|EJD04200.1|/1.97428e-86/pectin lyase-like protein [Fomitiporia mediterranea MF3/22]
GME6964_g	43	3	7.23	0.52	-3.79741	4.89412e-10	2.82709e-09	ko04141//Protein processing in endoplasmic reticulum;ko01100//Metabolic pathways;ko00513//Various types of N-glycan biosynthesis;ko00510//N-Glycan biosynthesis	-	GO:0016787//hydrolase activity	-	gi|170114997|ref|XP_001888694.1|/7.92148e-167/glycoside hydrolase family 47 protein [Laccaria bicolor S238N-H82]
GME6592_g	46	5	7.73	0.87	-3.15138	2.59648e-09	1.40983e-08	ko01100//Metabolic pathways;ko00520//Amino sugar and nucleotide sugar metabolism;ko00500//Starch and sucrose metabolism;ko01110//Biosynthesis of secondary metabolites	-	-	-	gi|169856056|ref|XP_001834690.1|/2.21588e-72/endoglucanase-4 [Coprinopsis cinerea okayama7||130]
GME907_g	47	5	7.9	0.87	-3.18277	1.45422e-09	8.07131e-09	-	-	-	-	gi|170093147|ref|XP_001877795.1|/6.08632e-74/glycoside hydrolase family 23 protein [Laccaria bicolor S238N-H82]
GME10221_g	48	5	8.07	0.87	-3.21348	8.1298e-10	4.60238e-09	ko01100//Metabolic pathways;ko00520//Amino sugar and nucleotide sugar metabolism;ko00500//Starch and sucrose metabolism;ko01110//Biosynthesis of secondary metabolites;ko01100//Metabolic pathways;ko00500//Starch and sucrose metabolism	-	GO:0004553//hydrolase activity, hydrolyzing O-glycosyl compounds	GO:0000272//polysaccharide catabolic process	gi|49333363|gb|AAT64006.1|/0/cellobiohydrolase I-I [Volvariella volvacea]
GME11834_g	56	2	9.41	0.35	-4.74877	1.53995e-14	1.59686e-13	ko01100//Metabolic pathways;ko00520//Amino sugar and nucleotide sugar metabolism;ko00500//Starch and sucrose metabolism;ko01110//Biosynthesis of secondary metabolites	-	-	-	gi|392559558|gb|EIW52742.1|/2.55489e-75/hypothetical protein TRAVEDRAFT_53180 [Trametes versicolor FP-101664 SS1]
GME4663_g	56	12	9.41	2.09	-2.17069	7.97238e-08	3.77866e-07	ko00520//Amino sugar and nucleotide sugar metabolism;ko01110//Biosynthesis of secondary metabolites	-	GO:0003824//catalytic activity	-	gi|220682959|gb|ACL80318.1|/4.16217e-129/acetyl xylan esterase II [Volvariella volvacea]
GME4453_g	73	4	12.27	0.7	-4.13164	3.20806e-17	3.98803e-16	ko04910//Insulin signaling pathway;ko00500//Starch and sucrose metabolism	-	GO:0048037//cofactor binding;GO:0016758//transferase activity, transferring hexosyl groups	GO:0044238//primary metabolic process	gi|299741449|ref|XP_001834468.2|/0/glycogen phosphorylase [Coprinopsis cinerea okayama7||130]
GME4865_g	83	4	13.95	0.7	-4.31677	6.01202e-20	8.07586e-19	ko01100//Metabolic pathways;ko00520//Amino sugar and nucleotide sugar metabolism;ko00500//Starch and sucrose metabolism;ko01110//Biosynthesis of secondary metabolites;ko01100//Metabolic pathways;ko00500//Starch and sucrose metabolism	-	GO:0004553//hydrolase activity, hydrolyzing O-glycosyl compounds	GO:0000272//polysaccharide catabolic process	gi|49333363|gb|AAT64006.1|/0/cellobiohydrolase I-I [Volvariella volvacea]
GME2367_g	94	15	15.8	2.61	-2.5978	8.15828e-15	8.68208e-14	ko01100//Metabolic pathways;ko00520//Amino sugar and nucleotide sugar metabolism;ko00500//Starch and sucrose metabolism;ko01110//Biosynthesis of secondary metabolites;ko01100//Metabolic pathways;ko00500//Starch and sucrose metabolism	-	GO:0004553//hydrolase activity, hydrolyzing O-glycosyl compounds	GO:0000272//polysaccharide catabolic process	gi|49333363|gb|AAT64006.1|/0/cellobiohydrolase I-I [Volvariella volvacea]
GME9840_g	95	3	15.96	0.52	-4.93981	2.41224e-24	3.56718e-23	ko01100//Metabolic pathways;ko00500//Starch and sucrose metabolism	-	GO:0016798//hydrolase activity, acting on glycosyl bonds;GO:0043167//ion binding	GO:0044238//primary metabolic process	gi|403411787|emb|CCL98487.1|/0/predicted protein [Fibroporia radiculosa]
GME8168_g	105	19	17.64	3.3	-2.41831	3.29564e-15	3.57434e-14	ko03010//Ribosome;ko01100//Metabolic pathways;ko00340//Histidine metabolism;ko00500//Starch and sucrose metabolism;ko01110//Biosynthesis of secondary metabolites	GO:0030529//ribonucleoprotein complex	GO:0035251//UDP-glucosyltransferase activity	GO:0044249//cellular biosynthetic process;GO:0005991//trehalose metabolic process	gi|336370599|gb|EGN98939.1|/1.77555e-109/glycosyltransferase family 20 protein [Serpula lacrymans var. lacrymans S7.3]
GME7541_g	120	20	20.17	3.48	-2.53505	4.45992e-18	5.66856e-17	ko01100//Metabolic pathways;ko04142//Lysosome;ko00600//Sphingolipid metabolism;ko00511//Other glycan degradation	GO:0000323//lytic vacuole	GO:0004553//hydrolase activity, hydrolyzing O-glycosyl compounds;GO:0043167//ion binding	GO:0006643//membrane lipid metabolic process;GO:0007033//vacuole organization	gi|170118180|ref|XP_001890272.1|/0/glycoside hydrolase family 30 protein [Laccaria bicolor S238N-H82]
GME8112_g	124	10	20.84	1.74	-3.5822	1.33865e-25	2.04354e-24	ko00040//Pentose and glucuronate interconversions	-	GO:0016829//lyase activity	-	gi|169859107|ref|XP_001836194.1|/2.05753e-84/pectate lyase C [Coprinopsis cinerea okayama7||130]
GME3987_g	212	32	35.62	5.56	-2.67953	1.10441e-32	1.85222e-31	ko01100//Metabolic pathways;ko00540//Lipopolysaccharide biosynthesis;ko01110//Biosynthesis of secondary metabolites;ko00460//Cyanoamino acid metabolism;ko03010//Ribosome;ko00940//Phenylpropanoid biosynthesis;ko00500//Starch and sucrose metabolism;ko00511//Other glycan degradation;ko00970//Aminoacyl-tRNA biosynthesis	-	GO:0016798//hydrolase activity, acting on glycosyl bonds	GO:0044238//primary metabolic process	gi|12584217|gb|AAG59831.1|AF329731_1/0/beta-glucosidase [Volvariella volvacea]
GME5588_g	12769	1723	2145.73	299.45	-2.84108	0	0	-	-	GO:0003824//catalytic activity	-	gi|336367011|gb|EGN95356.1|/2.47243e-180/hypothetical protein SERLA73DRAFT_186269 [Serpula lacrymans var. lacrymans S7.3]
