# Supplementary material for: Composition and Expression of Genes Encoding Carbohydrate-Active Enzymes in the Straw-Degrading Mushroom Volvariella volvacea
Source: PLoS One. 2013 Mar 12;8(3):e58780. doi: 10.1371/journal.pone.0058780 (PMC3595290; doi:10.1371/journal.pone.0058780)
Supplement: Table S9 — Differentially expressed CAZyme genes between in H1521 and PYd15. (XLS) [file pone.0058780.s009.xls]

## Sheet: Table S9
Table S9. Differentially expressed CAZyme genes between in H1521 and PYd15
Up-regulated genes (1)
Gene	RawIntensity-PYd15	RawIntensity-H1521	TPM-PYd15	TPM-H1521	log2 Ratio(H1521/PYd15)	P-Value	FDR	Pathway	GO Component	GO Function	GO Process	blast nr
GME10705_g	8	65	1.39	11.4	3.03588	5.4311e-06	3.2007e-05	ko01100//Metabolic pathways;ko04970//Salivary secretion;ko04972//Pancreatic secretion;ko00500//Starch and sucrose metabolism;ko00860//Porphyrin and chlorophyll metabolism;ko04973//Carbohydrate digestion and absorption	-	GO:0003824//catalytic activity	-	gi|392562655|gb|EIW55835.1|/0/glycoside hydrolase [Trametes versicolor FP-101664 SS1]
Down-regulated genes (2)
Gene	RawIntensity-PYd15	RawIntensity-H1521	TPM-PYd15	TPM-H1521	log2 Ratio(H1521/PYd15)	P-Value	FDR	Pathway	GO Component	GO Function	GO Process	blast nr
GME2953_g	41	8	7.13	1.4	-2.34848	1.35996e-06	8.80644e-06	-	-	GO:0003824//catalytic activity	-	gi|170115502|ref|XP_001888945.1|/1.57849e-116/predicted protein [Laccaria bicolor S238N-H82]
GME8352_g	89	21	15.47	3.68	-2.0717	3.17184e-11	3.28681e-10	ko01100//Metabolic pathways;ko00500//Starch and sucrose metabolism	-	GO:0016798//hydrolase activity, acting on glycosyl bonds;GO:0043167//ion binding	GO:0044238//primary metabolic process	gi|170091632|ref|XP_001877038.1|/0/glycoside hydrolase family 13 protein [Laccaria bicolor S238N-H82]
