# Supplementary material for: Composition and Expression of Genes Encoding Carbohydrate-Active Enzymes in the Straw-Degrading Mushroom Volvariella volvacea
Source: PLoS One. 2013 Mar 12;8(3):e58780. doi: 10.1371/journal.pone.0058780 (PMC3595290; doi:10.1371/journal.pone.0058780)
Supplement: Table S10 — Differentially expressed CAZyme genes between H1521 and PYd21. (XLS) [file pone.0058780.s010.xls]

## Sheet: Table S10
Table S10. Differentially expressed CAZyme genes between H1521 and PYd21
Up-regulated genes (17)
Gene	RawIntensity-PYd21	RawIntensity-H1521	TPM-PYd21	TPM-H1521	log2 Ratio(H1521/PYd21)	P-Value	FDR	Pathway	GO Component	GO Function	GO Process	blast nr
GME8956_g	0	263	0.01	46.13	12.1715	4.4409e-16	5.55665e-15	-	-	-	-	gi|170095874|ref|XP_001879157.1|/9.18913e-63/predicted protein [Laccaria bicolor S238N-H82]
GME7509_g	0	53	0.01	9.3	9.86109	4.4409e-16	5.54853e-15	ko01100//Metabolic pathways;ko00500//Starch and sucrose metabolism	-	GO:0016787//hydrolase activity	GO:0005975//carbohydrate metabolic process	gi|370988681|dbj|BAL43555.1|/1.69717e-117/glycoside hydrolase family 15 protein [Tricholoma matsutake]
GME8777_g	35	866	5.88	151.88	4.69097	6.36158e-13	5.07146e-12	-	-	-	-	gi|390600901|gb|EIN10295.1|/9.95646e-88/Six-hairpin glycosidase [Punctularia strigosozonata HHB-11173 SS5]
GME1353_g	6	139	1.01	24.38	4.59327	1.83417e-05	6.65597e-05	ko01100//Metabolic pathways;ko00520//Amino sugar and nucleotide sugar metabolism;ko00500//Starch and sucrose metabolism;ko01110//Biosynthesis of secondary metabolites	-	-	-	gi|390601737|gb|EIN11131.1|/1.3493e-105/hypothetical protein PUNSTDRAFT_142953 [Punctularia strigosozonata HHB-11173 SS5]
GME11481_g	2	44	0.34	7.72	4.50499	0.000119985	0.000376014	ko01100//Metabolic pathways;ko00562//Inositol phosphate metabolism;ko00521//Streptomycin biosynthesis;ko01120//Microbial metabolism in diverse environments;ko01110//Biosynthesis of secondary metabolites	-	GO:0003824//catalytic activity	-	gi|170085311|ref|XP_001873879.1|/0/predicted protein [Laccaria bicolor S238N-H82]
GME6287_g	9	175	1.51	30.69	4.34515	3.52988e-06	1.43513e-05	-	-	-	-	gi|115397511|ref|XP_001214347.1|/0/predicted protein [Aspergillus terreus NIH2624]
GME2025_g	7	97	1.18	17.01	3.84952	1.07441e-05	4.04489e-05	-	-	-	-	gi|170089275|ref|XP_001875860.1|/1.92809e-159/glycoside hydrolase family 71 protein [Laccaria bicolor S238N-H82]
GME4100_g	23	298	3.86	52.26	3.75903	7.55618e-10	4.50944e-09	ko01100//Metabolic pathways;ko00052//Galactose metabolism;ko00740//Riboflavin metabolism;ko00500//Starch and sucrose metabolism	-	GO:0003824//catalytic activity	-	gi|389741170|gb|EIM82359.1|/0/alpha-glucosidase [Stereum hirsutum FP-91666 SS1]
GME9752_g	24	239	4.03	41.92	3.37879	4.0635e-10	2.48758e-09	ko02020//Two-component system;ko01120//Microbial metabolism in diverse environments;ko00680//Methane metabolism	GO:0031410//cytoplasmic vesicle	GO:0016790//thiolester hydrolase activity	-	gi|302698223|ref|XP_003038790.1|/1.29965e-137/carbohydrate esterase family 1 protein [Schizophyllum commune H4-8]
GME10705_g	8	65	1.34	11.4	3.08873	6.19628e-06	2.41907e-05	ko01100//Metabolic pathways;ko04970//Salivary secretion;ko04972//Pancreatic secretion;ko00500//Starch and sucrose metabolism;ko00860//Porphyrin and chlorophyll metabolism;ko04973//Carbohydrate digestion and absorption	-	GO:0003824//catalytic activity	-	gi|392562655|gb|EIW55835.1|/0/glycoside hydrolase [Trametes versicolor FP-101664 SS1]
GME10678_g	14	106	2.35	18.59	2.98379	1.88039e-07	8.97256e-07	ko01100//Metabolic pathways;ko04122//Sulfur relay system;ko00790//Folate biosynthesis;ko01100//Metabolic pathways;ko00052//Galactose metabolism;ko00740//Riboflavin metabolism;ko00500//Starch and sucrose metabolism	-	GO:0003824//catalytic activity	GO:0044238//primary metabolic process	gi|336364598|gb|EGN92954.1|/0/glycoside hydrolase family 13 protein [Serpula lacrymans var. lacrymans S7.3]
GME5627_g	7	51	1.18	8.94	2.92149	1.07446e-05	4.03797e-05	-	-	-	-	gi|170102270|ref|XP_001882351.1|/0/predicted protein [Laccaria bicolor S238N-H82]
GME4432_g	169	1149	28.4	201.52	2.82696	0	0	ko00500//Starch and sucrose metabolism	-	GO:0003824//catalytic activity	-	gi|170096881|ref|XP_001879660.1|/0/alpha,alpha-trehalose-phosphate synthase [Laccaria bicolor S238N-H82]
GME674_g	45	299	7.56	52.44	2.79421	3.17524e-14	3.43924e-13	ko02010//ABC transporters;ko01100//Metabolic pathways;ko03010//Ribosome;ko00520//Amino sugar and nucleotide sugar metabolism;ko00740//Riboflavin metabolism;ko01110//Biosynthesis of secondary metabolites	-	GO:0016811//hydrolase activity, acting on carbon-nitrogen (but not peptide) bonds, in linear amides	GO:0006041//glucosamine metabolic process	gi|336363481|gb|EGN91868.1|/0/carbohydrate esterase family 9 protein [Serpula lacrymans var. lacrymans S7.3]
GME4262_g	31	198	5.21	34.73	2.73683	5.61262e-12	4.01385e-11	ko01100//Metabolic pathways;ko00562//Inositol phosphate metabolism;ko00521//Streptomycin biosynthesis;ko01120//Microbial metabolism in diverse environments;ko01110//Biosynthesis of secondary metabolites	-	GO:0003824//catalytic activity	-	gi|336368274|gb|EGN96617.1|/1.68892e-138/hypothetical protein SERLA73DRAFT_184715 [Serpula lacrymans var. lacrymans S7.3]
GME9833_g	100	545	16.8	95.58	2.50825	1.42109e-14	1.61497e-13	ko04910//Insulin signaling pathway;ko00500//Starch and sucrose metabolism	-	GO:0035251//UDP-glucosyltransferase activity	GO:0005977//glycogen metabolic process	gi|169847251|ref|XP_001830337.1|/0/glycogen synthase [Coprinopsis cinerea okayama7||130]
GME4837_g	12	56	2.02	9.82	2.28137	6.3295e-07	2.8276e-06	ko01100//Metabolic pathways;ko00520//Amino sugar and nucleotide sugar metabolism;ko00500//Starch and sucrose metabolism;ko01110//Biosynthesis of secondary metabolites	-	GO:0016798//hydrolase activity, acting on glycosyl bonds	GO:0008152//metabolic process	gi|336384802|gb|EGO25950.1|/2.39915e-113/glycoside hydrolase family 18 protein [Serpula lacrymans var. lacrymans S7.9]
Down-regulated genes (12)
Gene	RawIntensity-PYd21	RawIntensity-H1521	TPM-PYd21	TPM-H1521	log2 Ratio(H1521/PYd21)	P-Value	FDR	Pathway	GO Component	GO Function	GO Process	blast nr
GME907_g	47	4	7.9	0.7	-3.49643	3.32012e-10	2.04865e-09	-	-	-	-	gi|170093147|ref|XP_001877795.1|/6.08632e-74/glycoside hydrolase family 23 protein [Laccaria bicolor S238N-H82]
GME11834_g	56	5	9.41	0.88	-3.41862	9.22456e-12	6.45115e-11	ko01100//Metabolic pathways;ko00520//Amino sugar and nucleotide sugar metabolism;ko00500//Starch and sucrose metabolism;ko01110//Biosynthesis of secondary metabolites	-	-	-	gi|392559558|gb|EIW52742.1|/2.55489e-75/hypothetical protein TRAVEDRAFT_53180 [Trametes versicolor FP-101664 SS1]
GME6964_g	43	4	7.23	0.7	-3.36857	3.536e-09	1.98938e-08	ko04141//Protein processing in endoplasmic reticulum;ko01100//Metabolic pathways;ko00513//Various types of N-glycan biosynthesis;ko00510//N-Glycan biosynthesis	-	GO:0016787//hydrolase activity	-	gi|170114997|ref|XP_001888694.1|/7.92148e-167/glycoside hydrolase family 47 protein [Laccaria bicolor S238N-H82]
GME7541_g	120	15	20.17	2.63	-2.93908	8.5002e-21	1.24816e-19	ko01100//Metabolic pathways;ko04142//Lysosome;ko00600//Sphingolipid metabolism;ko00511//Other glycan degradation	GO:0000323//lytic vacuole	GO:0004553//hydrolase activity, hydrolyzing O-glycosyl compounds;GO:0043167//ion binding	GO:0006643//membrane lipid metabolic process;GO:0007033//vacuole organization	gi|170118180|ref|XP_001890272.1|/0/glycoside hydrolase family 30 protein [Laccaria bicolor S238N-H82]
GME4663_g	56	7	9.41	1.23	-2.93554	2.2051e-10	1.3826e-09	ko00520//Amino sugar and nucleotide sugar metabolism;ko01110//Biosynthesis of secondary metabolites	-	GO:0003824//catalytic activity	-	gi|220682959|gb|ACL80318.1|/4.16217e-129/acetyl xylan esterase II [Volvariella volvacea]
GME2469_g	43	6	7.23	1.05	-2.78361	7.27286e-08	3.62202e-07	-	-	-	-	gi|170116445|ref|XP_001889413.1|/0/predicted protein [Laccaria bicolor S238N-H82]
GME8112_g	124	19	20.84	3.33	-2.64576	2.40256e-19	3.46829e-18	ko00040//Pentose and glucuronate interconversions	-	GO:0016829//lyase activity	-	gi|169859107|ref|XP_001836194.1|/2.05753e-84/pectate lyase C [Coprinopsis cinerea okayama7||130]
GME10221_g	48	8	8.07	1.4	-2.52714	6.49458e-08	3.24957e-07	ko01100//Metabolic pathways;ko00520//Amino sugar and nucleotide sugar metabolism;ko00500//Starch and sucrose metabolism;ko01110//Biosynthesis of secondary metabolites;ko01100//Metabolic pathways;ko00500//Starch and sucrose metabolism	-	GO:0004553//hydrolase activity, hydrolyzing O-glycosyl compounds	GO:0000272//polysaccharide catabolic process	gi|49333363|gb|AAT64006.1|/0/cellobiohydrolase I-I [Volvariella volvacea]
GME2367_g	94	20	15.8	3.51	-2.17038	3.45228e-12	2.53246e-11	ko01100//Metabolic pathways;ko00520//Amino sugar and nucleotide sugar metabolism;ko00500//Starch and sucrose metabolism;ko01110//Biosynthesis of secondary metabolites;ko01100//Metabolic pathways;ko00500//Starch and sucrose metabolism	-	GO:0004553//hydrolase activity, hydrolyzing O-glycosyl compounds	GO:0000272//polysaccharide catabolic process	gi|49333363|gb|AAT64006.1|/0/cellobiohydrolase I-I [Volvariella volvacea]
GME4865_g	83	19	13.95	3.33	-2.06667	2.46348e-10	1.53559e-09	ko01100//Metabolic pathways;ko00520//Amino sugar and nucleotide sugar metabolism;ko00500//Starch and sucrose metabolism;ko01110//Biosynthesis of secondary metabolites;ko01100//Metabolic pathways;ko00500//Starch and sucrose metabolism	-	GO:0004553//hydrolase activity, hydrolyzing O-glycosyl compounds	GO:0000272//polysaccharide catabolic process	gi|49333363|gb|AAT64006.1|/0/cellobiohydrolase I-I [Volvariella volvacea]
GME4165_g	114	27	19.16	4.74	-2.01514	2.5367e-13	2.18755e-12	ko00514//Other types of O-glycan biosynthesis	GO:0044464//cell part	GO:0016758//transferase activity, transferring hexosyl groups	GO:0006486//protein glycosylation	gi|170087770|ref|XP_001875108.1|/0/glycosyltransferase family 39 protein [Laccaria bicolor S238N-H82]
GME6592_g	46	11	7.73	1.93	-2.00187	4.38156e-06	1.75386e-05	ko01100//Metabolic pathways;ko00520//Amino sugar and nucleotide sugar metabolism;ko00500//Starch and sucrose metabolism;ko01110//Biosynthesis of secondary metabolites	-	-	-	gi|169856056|ref|XP_001834690.1|/2.21588e-72/endoglucanase-4 [Coprinopsis cinerea okayama7||130]
